# Supplementary material for: Melaminium 2,4,6-trihydroxy­benzoate dihydrate
Source: Acta Crystallogr Sect E Struct Rep Online. 2009 Aug 12;65(Pt 9):o2133. doi: 10.1107/S1600536809031055 (PMC2969927; doi:10.1107/S1600536809031055)
Supplement: Supplementary file 2 [file e-65-o2133-Isup2.hkl]

#
# h,k,l, Fc-squared, Fo-squared, sigma(Fo-squared) and status flag
#
data_I
_shelx_title ' 2,4,6-trihydroxybenzoic acid - melamine dihydrate'
_shelx_refln_list_code          4
_shelx_F_calc_maximum      169.45
_exptl_crystal_F_000       696.00
_reflns_d_resolution_high  0.6225
 
loop_
 _symmetry_equiv_pos_as_xyz
 'x, y, z'
 '-x+1/2, y+1/2, -z+1/2'
 '-x, -y, -z'
 'x-1/2, -y-1/2, z-1/2'
 
_cell_length_a     6.9914
_cell_length_b    11.7105
_cell_length_c    17.1784
_cell_angle_alpha  90.000
_cell_angle_beta   93.247
_cell_angle_gamma  90.000
 
_shelx_F_squared_multiplier     1.000
 
loop_
 _refln_index_h
 _refln_index_k
 _refln_index_l
 _refln_F_squared_calc
 _refln_F_squared_meas
 _refln_F_squared_sigma
 _refln_observed_status
   2   0   0      529.41      474.09     22.94 o
   4   0   0      336.17      327.88     15.76 o
   6   0   0      370.17      405.68      9.74 o
   8   0   0        8.34       10.16     13.05 o
  10   0   0        2.12        4.92     14.56 o
   1   1   0     2140.02     2038.81     21.79 o
   3   1   0       55.23       67.24      7.73 o
   4   1   0        0.63        2.11      6.16 o
   5   1   0       24.79       35.20      6.87 o
   6   1   0       24.63       24.92      6.67 o
   7   1   0        9.43       10.32      5.76 o
   8   1   0       44.86       54.13      8.40 o
   9   1   0       18.32       21.76     10.72 o
  10   1   0       17.05       12.66     17.40 o
  11   1   0        1.05       11.75     21.38 o
   0   2   0      336.04      293.32     11.48 o
   1   2   0     2876.78     2790.32     30.20 o
   2   2   0      900.22      847.50     11.79 o
   3   2   0       65.50       44.29      7.68 o
   4   2   0    10746.86    10784.86    380.97 o
   5   2   0        1.92        0.96      6.96 o
   6   2   0       43.94       46.11      7.21 o
   7   2   0       15.23       17.85      6.80 o
   8   2   0       16.88       19.39      7.27 o
   9   2   0        5.86        8.15     14.97 o
  10   2   0        0.65        0.89     17.74 o
  11   2   0        1.56       -3.15     17.42 o
   1   3   0       49.54       48.20      6.33 o
   2   3   0      200.76      211.36      9.75 o
   3   3   0      634.72      649.90      9.18 o
   4   3   0     1408.98     1334.65     40.64 o
   5   3   0      263.67      243.96      7.86 o
   6   3   0     2622.01     2610.98     53.90 o
   7   3   0        2.13        4.63      8.86 o
   8   3   0        0.90        2.81     12.06 o
   9   3   0        5.76        6.43     12.37 o
  10   3   0        0.27        7.89     14.71 o
   0   4   0     3257.28     3034.40     22.94 o
   1   4   0        0.99        2.00      5.35 o
   2   4   0     2986.14     2846.77     53.06 o
   3   4   0      729.87      737.92      7.57 o
   4   4   0        6.23        6.29      5.10 o
   5   4   0      153.60      161.30      7.11 o
   6   4   0       58.30       51.67     11.90 o
   7   4   0        3.30        5.54      8.77 o
   8   4   0      587.09      599.15     13.40 o
   9   4   0        1.17       -0.53     10.60 o
  10   4   0      193.19      189.86     15.73 o
   1   5   0     1223.51     1199.56     17.36 o
   2   5   0      817.81      746.85      7.51 o
   3   5   0        7.70        8.04      4.70 o
   4   5   0      123.07      127.66      5.33 o
   5   5   0       35.94       34.02      7.12 o
   6   5   0       26.53       24.08      9.20 o
   7   5   0        8.96       10.63      8.71 o
   8   5   0      497.32      524.88     12.84 o
   9   5   0        2.37        4.32     13.22 o
  10   5   0      536.84      376.77     20.63 o
   0   6   0     1448.41     1265.05     14.30 o
   1   6   0      765.08      692.50      8.60 o
   2   6   0      149.77      139.10      5.80 o
   3   6   0      227.57      230.16      5.99 o
   4   6   0       12.93       16.73      5.43 o
   5   6   0       62.71       60.74      6.16 o
   6   6   0      733.56      744.59     10.98 o
   7   6   0       32.86       42.89     13.20 o
   8   6   0      371.98      397.63     13.50 o
   9   6   0      415.59      426.87     14.65 o
  10   6   0      103.16       58.92     13.49 o
   1   7   0      453.68      477.93      7.57 o
   2   7   0       31.44       23.64      6.16 o
   3   7   0       50.95       47.68      6.19 o
   4   7   0      387.78      379.12      7.30 o
   5   7   0       65.57       71.08      6.91 o
   6   7   0      705.19      701.52     17.55 o
   7   7   0      646.65      662.02     17.24 o
   8   7   0      116.22      100.98     10.92 o
   9   7   0        4.72        6.15     11.98 o
  10   7   0        9.76        0.76     16.89 o
   0   8   0        8.51        1.04      8.10 o
   1   8   0      150.38      135.20      6.31 o
   2   8   0     1032.42     1007.88      9.09 o
   3   8   0       33.02       34.56      6.44 o
   4   8   0     1703.98     1663.17     11.61 o
   5   8   0     1352.77     1343.60     18.19 o
   6   8   0       13.31       13.77      6.94 o
   7   8   0       26.53       32.94     11.00 o
   8   8   0        2.77        4.56      9.96 o
   9   8   0        2.04       -0.83     12.77 o
  10   8   0        0.10       -1.22     16.64 o
   1   9   0      315.72      290.33      7.44 o
   2   9   0     2308.84     2124.99     11.18 o
   3   9   0     1489.69     1418.43     10.58 o
   4   9   0      235.16      219.85      6.15 o
   5   9   0        1.25        1.76      5.72 o
   6   9   0       10.84       16.28      7.01 o
   7   9   0       25.77       27.06      9.91 o
   8   9   0       86.15       98.16     16.69 o
   9   9   0        7.01        0.14     13.61 o
   0  10   0     7354.37     6879.16     24.61 o
   1  10   0     5085.01     4737.10    103.65 o
   2  10   0       20.31       15.79      6.43 o
   3  10   0       11.14       10.94      7.36 o
   4  10   0       19.45       20.49      6.71 o
   5  10   0      136.40      142.13      6.88 o
   6  10   0       31.08       35.08      7.33 o
   7  10   0        5.59        4.98      9.60 o
   8  10   0        8.72        4.65     12.53 o
   9  10   0        0.28       -4.20     14.19 o
   1  11   0     2424.23     2354.22     11.44 o
   2  11   0     1297.47     1290.78     13.53 o
   3  11   0      194.72      185.91      7.59 o
   4  11   0      170.60      170.35      7.50 o
   5  11   0        0.07        1.55      6.71 o
   6  11   0        6.19       10.16      7.32 o
   7  11   0        4.19        6.19     12.26 o
   8  11   0        4.06        3.03     15.22 o
   0  12   0      260.08      274.05     10.78 o
   1  12   0      264.16      266.13      7.49 o
   2  12   0      208.74      200.41      7.49 o
   3  12   0      550.19      555.66      8.64 o
   4  12   0      379.31      402.50      8.62 o
   5  12   0      155.70      166.39      8.01 o
   6  12   0        1.40        7.17      8.23 o
   7  12   0       10.09       11.28      9.27 o
   8  12   0        0.21       -2.63     13.73 o
   1  13   0       31.65       28.36      7.37 o
   2  13   0       75.42       83.20      7.51 o
   3  13   0      312.42      313.87     15.05 o
   4  13   0        1.04        2.66      8.80 o
   5  13   0      232.97      257.73      8.02 o
   6  13   0       58.85       54.14      8.51 o
   7  13   0       25.32       16.36     10.96 o
   8  13   0        7.96        3.15     28.47 o
   0  14   0        1.87        5.03     11.22 o
   1  14   0      183.94      188.10      8.09 o
   2  14   0      178.20      180.27      9.16 o
   3  14   0        4.78        2.53      8.30 o
   4  14   0        3.96       11.17      8.59 o
   5  14   0       38.52       42.98      9.62 o
   6  14   0        3.94        3.38      9.66 o
   7  14   0       73.74       58.33     11.27 o
   1  15   0       36.37       34.42      6.81 o
   2  15   0       11.30       10.05      8.52 o
   3  15   0       32.86       41.22      9.05 o
   4  15   0       55.23       58.28      9.42 o
   5  15   0        0.29        4.35      8.94 o
   6  15   0       15.61        6.98     10.10 o
   0  16   0        1.67        2.40     12.58 o
   1  16   0        1.81        2.76      9.09 o
   2  16   0        0.49       -1.61      9.34 o
   3  16   0        0.10        0.44      9.85 o
   4  16   0        0.44       -0.69     10.46 o
   5  16   0       18.70       17.07      9.47 o
   1  17   0        0.28       -2.62     10.11 o
   2  17   0       10.74       11.56     10.30 o
   3  17   0        0.26       -1.33     10.78 o
   4  17   0       40.61       26.78     11.63 o
   0  18   0       23.53       15.60     15.57 o
   1  18   0        9.86       10.65     11.37 o
   2  18   0       25.42       10.75     11.72 o
   3  18   0        1.37        3.91     17.48 o
  -9   0   1        0.01        1.64     14.97 o
  -7   0   1      112.47      116.66      8.57 o
  -5   0   1      784.81      759.74     10.49 o
  -3   0   1      399.21      379.09     15.47 o
  -1   0   1      778.24      731.83     18.54 o
   3   0   1     1213.47     1399.09     31.62 o
   5   0   1      612.47      621.73      9.89 o
   7   0   1       26.91       41.10     11.72 o
   9   0   1        0.03       -4.06     14.74 o
 -11   1   1        2.04       -0.13     17.14 o
 -10   1   1       14.95        9.53     17.79 o
  -9   1   1       22.80       26.28     10.68 o
  -8   1   1       14.93       19.30      7.70 o
  -7   1   1       40.77       46.58      5.45 o
  -6   1   1       51.68       60.78      7.50 o
  -5   1   1       30.87       25.52      6.17 o
  -4   1   1     2444.31     2481.81     39.98 o
  -3   1   1     1336.10     1260.85     35.04 o
  -2   1   1    14873.60    13418.28    419.83 o
  -1   1   1      122.02      101.28      9.67 o
   1   1   1     2581.29     2571.04     16.01 o
   2   1   1    28712.76    26043.21     76.31 o
   3   1   1      307.12      280.38     10.27 o
   4   1   1       56.33       54.00      6.17 o
   5   1   1      446.14      468.30      9.65 o
   6   1   1      177.79      189.17      6.17 o
   7   1   1       52.19       63.55      7.72 o
   8   1   1        1.50       -1.04      7.51 o
   9   1   1        0.28        4.87      9.48 o
  10   1   1       35.58       32.09     17.76 o
  11   1   1        1.72       -2.14     21.30 o
 -11   2   1        1.03        4.17     17.76 o
 -10   2   1       13.02       15.50     17.40 o
  -9   2   1        9.71       15.83     12.01 o
  -8   2   1        0.24       -1.05      6.25 o
  -7   2   1       48.62       47.15      7.33 o
  -6   2   1      156.51      166.28      7.67 o
  -5   2   1      146.67      163.92      7.00 o
  -4   2   1     4194.86     4274.79    126.58 o
  -3   2   1     3227.26     3155.52     70.89 o
  -2   2   1    11778.06    11001.92    148.98 o
  -1   2   1     2935.10     2781.60     23.19 o
   0   2   1     3089.41     3002.27     22.15 o
   1   2   1      262.11      303.20      9.51 o
   2   2   1     2567.31     2547.14     29.15 o
   3   2   1     2244.64     2190.30     16.27 o
   4   2   1     3921.09     4035.54     35.13 o
   5   2   1       33.17       31.78      5.94 o
   6   2   1       29.99       34.01      7.21 o
   7   2   1       43.31       48.76      6.09 o
   8   2   1        5.83        5.27      8.32 o
   9   2   1       14.18       14.27     12.55 o
  10   2   1        9.78        4.82     14.48 o
  11   2   1       16.74        8.52     17.89 o
 -10   3   1       31.73       21.90     18.28 o
  -9   3   1       43.99       42.51      9.38 o
  -8   3   1       13.83       11.37     11.34 o
  -7   3   1      105.74      110.42      9.46 o
  -6   3   1      482.15      506.68     24.29 o
  -5   3   1      126.42      117.59      7.21 o
  -4   3   1     1280.57     1268.97     31.47 o
  -3   3   1     1120.09     1162.02     10.74 o
  -2   3   1      536.95      521.67      9.88 o
  -1   3   1     3974.38     3544.75     38.71 o
   0   3   1     5219.15     4774.96     29.23 o
   1   3   1      993.03      917.73      9.64 o
   2   3   1       10.23        5.15      5.13 o
   3   3   1     1745.78     1756.90     10.66 o
   4   3   1     1296.24     1243.46     18.86 o
   5   3   1      510.55      502.43     14.22 o
   6   3   1     2202.65     2229.00     78.16 o
   7   3   1       22.68       23.87      9.54 o
   8   3   1        4.63        0.88      8.22 o
   9   3   1       10.55       19.74     15.42 o
  10   3   1       24.93       -5.05     14.84 o
 -10   4   1       24.76        0.83     18.20 o
  -9   4   1       88.43       84.77     10.44 o
  -8   4   1      345.28      358.23     12.56 o
  -7   4   1        1.49        2.00      8.94 o
  -6   4   1      225.81      217.76      6.87 o
  -5   4   1     1289.78     1336.54     78.29 o
  -4   4   1     1163.85     1114.53     13.13 o
  -3   4   1       82.94       81.68      6.32 o
  -2   4   1       10.05       23.19      6.37 o
  -1   4   1       17.60       15.14      6.56 o
   0   4   1     2026.66     1958.88     12.52 o
   1   4   1      211.26      192.03      7.47 o
   2   4   1      860.36      886.14     10.39 o
   3   4   1      135.05      125.24      6.55 o
   4   4   1      753.54      794.31      8.36 o
   5   4   1       26.12       25.70      8.99 o
   6   4   1      256.03      262.20     13.46 o
   7   4   1        5.95        4.73      8.87 o
   8   4   1      311.22      317.57     12.31 o
   9   4   1        3.95        2.16     10.56 o
  10   4   1       10.46       17.53     14.97 o
 -10   5   1       12.03        4.44     12.29 o
  -9   5   1       15.87       13.94     11.32 o
  -8   5   1        2.22        8.58     10.44 o
  -7   5   1      866.34      907.88     13.74 o
  -6   5   1      140.04      133.71      7.67 o
  -5   5   1       20.90       17.51      6.11 o
  -4   5   1       46.61       46.24      6.15 o
  -3   5   1      663.78      694.82      8.28 o
  -2   5   1        0.94        4.78      7.54 o
  -1   5   1      275.79      259.50      5.90 o
   0   5   1      229.43      162.19      5.62 o
   1   5   1      170.02      178.74      7.51 o
   2   5   1       37.68       51.23      9.18 o
   3   5   1        5.09        2.92      6.07 o
   4   5   1      285.71      296.37      6.59 o
   5   5   1        0.66        3.49      5.76 o
   6   5   1      206.23      197.67     11.10 o
   7   5   1        0.44       -1.44      8.89 o
   8   5   1      201.78      226.15     11.86 o
   9   5   1      140.79      136.28     15.62 o
  10   5   1        2.61        2.73     15.57 o
 -10   6   1        0.68        3.12     12.40 o
  -9   6   1        0.10        0.89     11.63 o
  -8   6   1      192.70      188.60     11.03 o
  -7   6   1        6.08        5.61      7.90 o
  -6   6   1      436.38      461.85      8.39 o
  -5   6   1     1167.89     1146.78     17.20 o
  -4   6   1        0.22        2.97      4.93 o
  -3   6   1      568.34      592.69      8.48 o
  -2   6   1       11.30       11.27      5.01 o
  -1   6   1      271.58      262.36      5.76 o
   0   6   1       65.50       59.58      5.08 o
   1   6   1      500.26      471.66      7.80 o
   2   6   1      453.92      412.40      8.20 o
   3   6   1       22.94       24.60      7.38 o
   4   6   1        4.68        1.81      5.27 o
   5   6   1        5.99        5.67      6.02 o
   6   6   1        1.27        0.71      9.17 o
   7   6   1      241.16      247.54     12.01 o
   8   6   1       37.34       43.75     11.25 o
   9   6   1       89.43       82.58     12.72 o
  10   6   1       18.18        8.24     15.02 o
 -10   7   1       30.92       18.69     16.81 o
  -9   7   1       13.41        9.02     12.10 o
  -8   7   1      204.02      215.01     10.15 o
  -7   7   1        9.39        8.42     10.02 o
  -6   7   1      124.70      123.66      9.62 o
  -5   7   1      116.49      120.70      5.65 o
  -4   7   1      289.89      301.65      6.98 o
  -3   7   1      227.58      217.85      5.88 o
  -2   7   1      154.39      165.13      5.46 o
  -1   7   1      457.30      464.81      6.17 o
   0   7   1       39.14       34.84      7.34 o
   1   7   1      182.63      185.34      6.68 o
   2   7   1       50.87       56.24      6.21 o
   3   7   1      253.10      218.32      7.06 o
   4   7   1      985.31      944.23      8.26 o
   5   7   1     1278.59     1279.65      9.12 o
   6   7   1      711.85      721.02     11.02 o
   7   7   1      436.81      475.52     15.63 o
   8   7   1       66.27       58.52     10.60 o
   9   7   1        9.93       10.61     13.09 o
  10   7   1       29.11       17.28     12.76 o
 -10   8   1        4.17        1.16     16.15 o
  -9   8   1       34.77       26.63     12.76 o
  -8   8   1        1.60        6.09      9.80 o
  -7   8   1       28.23       33.78     10.38 o
  -6   8   1      449.54      462.21      7.62 o
  -5   8   1      374.78      391.64      7.47 o
  -4   8   1      782.61      761.78      8.29 o
  -3   8   1       62.99       60.30      5.25 o
  -2   8   1       98.02       94.18      5.29 o
  -1   8   1       59.31       47.63      6.00 o
   0   8   1      117.60      122.93      6.30 o
   1   8   1        5.26       10.06      5.85 o
   2   8   1      905.73      836.06      8.59 o
   3   8   1     1085.64      975.82     19.99 o
   4   8   1      802.54      788.41      7.56 o
   5   8   1      632.02      646.57      8.04 o
   6   8   1       37.41       30.74      6.54 o
   7   8   1       42.23       45.29      9.83 o
   8   8   1        3.59        5.44     15.65 o
   9   8   1        0.76        2.28     12.80 o
  10   8   1       49.02        6.64     22.08 o
  -9   9   1        0.02        2.04     11.79 o
  -8   9   1       13.92       14.60      9.51 o
  -7   9   1        4.09        4.74     10.05 o
  -6   9   1      114.02      121.58      6.84 o
  -5   9   1       61.71       64.61      6.30 o
  -4   9   1      831.33      838.59     11.38 o
  -3   9   1      785.67      770.61      8.63 o
  -2   9   1     1002.37      915.15     14.78 o
  -1   9   1        5.36        6.74      6.20 o
   0   9   1      603.68      558.10      7.61 o
   1   9   1     1955.72     1763.43     16.62 o
   2   9   1     1170.79     1066.73      9.07 o
   3   9   1     1109.28     1044.53      9.43 o
   4   9   1        3.72        2.45      6.03 o
   5   9   1       54.03       52.97      6.29 o
   6   9   1       53.80       57.49      7.08 o
   7   9   1        8.85       12.53     10.16 o
   8   9   1        0.00       -3.65     16.30 o
   9   9   1        4.87       -1.13     13.70 o
  -9  10   1        0.07       -0.90     14.06 o
  -8  10   1       33.80       25.59     13.92 o
  -7  10   1        5.67        5.11     11.61 o
  -6  10   1       22.19       23.39      6.89 o
  -5  10   1       22.58       27.41      7.03 o
  -4  10   1      222.87      232.73      7.44 o
  -3  10   1      130.32      129.39      7.00 o
  -2  10   1     1902.37     1841.40     32.36 o
  -1  10   1       36.23       35.26      6.49 o
   0  10   1      175.53      176.19      8.54 o
   1  10   1      331.32      297.57      7.16 o
   2  10   1        1.49        2.97      6.38 o
   3  10   1      601.76      618.58      8.99 o
   4  10   1      147.65      161.22      6.37 o
   5  10   1        4.91       10.34      6.93 o
   6  10   1       12.46       12.29      7.37 o
   7  10   1        0.40       -0.83     11.52 o
   8  10   1        0.09       -0.91     17.19 o
   9  10   1       19.22        2.65     11.98 o
  -9  11   1        0.02       -2.72     12.74 o
  -8  11   1        6.42        8.21     12.69 o
  -7  11   1       11.63       11.21     12.36 o
  -6  11   1       32.60       32.99      7.44 o
  -5  11   1        6.78        2.56      7.12 o
  -4  11   1        0.29        1.95      7.62 o
  -3  11   1      394.79      409.30      8.22 o
  -2  11   1       96.28       98.02      6.87 o
  -1  11   1      909.01      881.06      9.70 o
   0  11   1      336.28      315.58      7.49 o
   1  11   1       64.23       59.43      6.89 o
   2  11   1      584.81      583.97      8.71 o
   3  11   1      155.41      149.93      7.49 o
   4  11   1        2.23        0.89      7.09 o
   5  11   1      128.41      139.34      7.02 o
   6  11   1       19.33       20.21      7.27 o
   7  11   1       32.09       30.78      8.47 o
   8  11   1        0.19        1.33     13.88 o
  -8  12   1        0.23        2.79     13.39 o
  -7  12   1        0.00        2.68      9.24 o
  -6  12   1       21.44       22.96      7.73 o
  -5  12   1      249.63      269.55      7.76 o
  -4  12   1       36.49       29.66     10.33 o
  -3  12   1       74.25       80.20      7.54 o
  -2  12   1      636.97      642.15      8.44 o
  -1  12   1      282.09      298.76      7.75 o
   0  12   1      323.18      328.76      7.76 o
   1  12   1        0.00        8.63      6.69 o
   2  12   1      598.83      628.66      8.48 o
   3  12   1      165.66      184.73      7.74 o
   4  12   1      205.40      217.70      8.24 o
   5  12   1        5.36        4.30      6.75 o
   6  12   1       10.21       11.38      7.77 o
   7  12   1       19.39       19.37      9.43 o
   8  12   1        4.81        4.78     14.28 o
  -8  13   1       21.75       13.49     25.70 o
  -7  13   1       60.76       49.92     10.62 o
  -6  13   1       54.59       52.77      9.13 o
  -5  13   1       66.05       69.22      8.36 o
  -4  13   1       78.60       81.43      8.35 o
  -3  13   1      437.44      470.98      8.89 o
  -2  13   1      188.87      192.93      7.59 o
  -1  13   1      142.57      141.47      7.83 o
   0  13   1      187.21      194.23     11.86 o
   1  13   1        0.15        1.93      7.29 o
   2  13   1       84.14       82.89      7.60 o
   3  13   1       49.78       54.11      7.85 o
   4  13   1      440.34      472.56      9.18 o
   5  13   1      107.38      106.39      7.39 o
   6  13   1       95.76       89.21      9.23 o
   7  13   1       37.53       29.93      9.67 o
  -7  14   1       15.72       11.44     11.03 o
  -6  14   1        3.32        3.87      9.03 o
  -5  14   1      146.57      148.10      8.61 o
  -4  14   1       62.82       64.10      8.54 o
  -3  14   1        9.27        8.49      8.21 o
  -2  14   1        1.63       -6.89      7.98 o
  -1  14   1       95.38       93.66      7.85 o
   0  14   1       12.38       10.47      7.82 o
   1  14   1        2.63        2.51      7.65 o
   2  14   1       35.23       35.32      7.92 o
   3  14   1       19.20       23.45      8.43 o
   4  14   1       54.19       65.49      8.77 o
   5  14   1        9.56        7.74      8.18 o
   6  14   1       55.24       52.25      9.27 o
   7  14   1       54.09       33.03     10.72 o
  -6  15   1       72.86       57.24     10.98 o
  -5  15   1        7.82        7.73      8.57 o
  -4  15   1        7.38       10.48      9.39 o
  -3  15   1       11.82       16.57      9.94 o
  -2  15   1       15.35       14.95      8.54 o
  -1  15   1       68.69       73.60      8.50 o
   0  15   1        0.14        2.42      8.46 o
   1  15   1       27.53       29.30      8.37 o
   2  15   1        6.30        6.71      8.66 o
   3  15   1      108.90      123.85      9.15 o
   4  15   1       29.86       21.30     14.73 o
   5  15   1       29.73       14.78      9.08 o
   6  15   1       81.55       54.37     11.81 o
  -5  16   1       23.08       16.95     10.07 o
  -4  16   1      141.79      148.52     10.71 o
  -3  16   1       23.21       20.41      9.92 o
  -2  16   1       15.25       17.15      9.55 o
  -1  16   1        2.48       14.41     10.30 o
   0  16   1       25.74       29.00      9.11 o
   1  16   1        0.00        0.55      9.22 o
   2  16   1       10.89       20.48      9.17 o
   3  16   1        3.52       -1.46      9.91 o
   4  16   1       17.09        3.76     11.45 o
   5  16   1       11.15        8.22     10.02 o
  -4  17   1       16.79        9.52     12.88 o
  -3  17   1        0.01        4.57     10.90 o
  -2  17   1       18.58       20.05     10.53 o
  -1  17   1        8.92        1.27     10.16 o
   0  17   1        2.06       -1.53      9.77 o
   1  17   1       14.71        8.17     10.09 o
   2  17   1        1.52       -1.23     10.40 o
   3  17   1       37.08       27.82     10.84 o
   4  17   1      151.42      133.29      9.95 o
  -2  18   1       12.17        9.63     11.66 o
  -1  18   1        1.06       -0.74     11.32 o
   0  18   1       26.46       14.13     11.27 o
   1  18   1        7.86        3.69     11.28 o
   2  18   1       78.14       52.98     42.40 o
   3  18   1        0.22       -1.48     12.47 o
 -10   0   2      104.07      103.89     15.05 o
  -8   0   2      182.91      210.03      9.05 o
  -6   0   2      142.55      159.25      8.17 o
  -4   0   2     1319.25     1354.30     18.96 o
  -2   0   2     9656.42     8605.88    274.96 o
   2   0   2      143.19      146.38     10.13 o
   4   0   2        1.73       12.08      8.75 o
   6   0   2      208.92      211.63     11.88 o
   8   0   2      258.20      291.42     14.77 o
  10   0   2       14.15        5.86     17.68 o
 -11   1   2        0.42        1.77     21.67 o
 -10   1   2       21.40       17.94     17.27 o
  -9   1   2        8.78        9.77      9.35 o
  -8   1   2      101.20      110.15      6.67 o
  -7   1   2        5.94        5.84      5.84 o
  -6   1   2        5.66        3.81      6.67 o
  -5   1   2       46.97       48.55      6.72 o
  -4   1   2       19.97       32.70      5.57 o
  -3   1   2      324.57      340.50      7.16 o
  -2   1   2     3069.26     2902.29     58.16 o
  -1   1   2      208.47      193.01     10.20 o
   0   1   2     4190.22     3912.14     71.67 o
   1   1   2      289.56      299.15      7.88 o
   2   1   2      265.40      255.16      7.75 o
   3   1   2       98.01       80.24      7.94 o
   4   1   2      153.01      174.67      8.45 o
   5   1   2       28.89       31.47      7.82 o
   6   1   2      333.00      324.01      6.99 o
   7   1   2       14.68       13.70      6.84 o
   8   1   2       29.86       35.35      7.68 o
   9   1   2       10.54       14.77      9.46 o
  10   1   2        1.84        3.05     14.56 o
  11   1   2        3.25        0.63     21.56 o
 -11   2   2       20.86        5.18     21.51 o
 -10   2   2        7.99        2.50     14.64 o
  -9   2   2       19.06       20.80     10.68 o
  -8   2   2        4.34       -1.93      7.64 o
  -7   2   2      157.73      163.66      8.79 o
  -6   2   2       59.28       62.23      7.03 o
  -5   2   2       25.41       28.09      5.19 o
  -4   2   2        1.49       -1.45      5.50 o
  -3   2   2        1.25        0.92      6.97 o
  -2   2   2     2923.35     2775.86     38.74 o
  -1   2   2     1377.04     1298.64     14.36 o
   0   2   2      245.64      222.08      9.87 o
   1   2   2      792.90      671.87     12.57 o
   2   2   2     9954.45     9453.07     28.59 o
   3   2   2      408.82      414.86      7.28 o
   4   2   2     1904.10     1929.65     31.37 o
   5   2   2       64.49       75.65      7.62 o
   6   2   2       11.17       18.42      7.49 o
   7   2   2       12.95       19.43      6.11 o
   8   2   2       13.59       12.54      8.52 o
   9   2   2        0.11       -2.06     12.68 o
  10   2   2       13.99       11.46     17.76 o
 -10   3   2       31.33       14.77     18.00 o
  -9   3   2        5.39        1.84      8.75 o
  -8   3   2       94.46      100.27      9.77 o
  -7   3   2       24.34       26.34      9.80 o
  -6   3   2        1.29        0.42      8.76 o
  -5   3   2      332.33      335.33      7.97 o
  -4   3   2        7.81        7.24      7.31 o
  -3   3   2      320.85      340.84      7.55 o
  -2   3   2      288.90      294.22      8.33 o
  -1   3   2      133.26      100.00     10.10 o
   0   3   2     4044.48     3850.41     76.10 o
   1   3   2      679.77      659.13     10.18 o
   2   3   2      344.50      340.32      7.31 o
   3   3   2      630.32      660.52      9.24 o
   4   3   2     3979.37     4107.47     31.90 o
   5   3   2      276.84      273.51     13.00 o
   6   3   2      175.37      173.59     10.38 o
   7   3   2        2.26        2.88     10.45 o
   8   3   2      194.74      210.48      9.80 o
   9   3   2       18.70       11.64     12.66 o
  10   3   2       56.11       38.13     14.92 o
 -10   4   2       17.55        7.90     13.26 o
  -9   4   2       14.90       17.88     12.60 o
  -8   4   2       92.40       99.85     10.52 o
  -7   4   2        3.95        4.21      7.69 o
  -6   4   2      393.68      393.58     11.97 o
  -5   4   2       19.40       21.15      7.92 o
  -4   4   2        8.74       10.43      5.59 o
  -3   4   2     1023.34     1134.70      9.94 o
  -2   4   2      192.29      227.00      7.42 o
  -1   4   2      264.77      262.85      7.49 o
   0   4   2      887.76      875.06     11.20 o
   1   4   2     1108.34     1083.67     16.07 o
   2   4   2      625.57      506.57      9.93 o
   3   4   2       23.89       21.28      5.74 o
   4   4   2       17.79       16.37      5.51 o
   5   4   2       94.67       90.47      9.03 o
   6   4   2      189.19      202.90     13.15 o
   7   4   2      103.23      102.09      9.39 o
   8   4   2      646.39      684.82     16.19 o
   9   4   2        2.23        4.25     12.94 o
  10   4   2       39.91        2.68     15.37 o
 -10   5   2       13.77       13.77     11.49 o
  -9   5   2        1.04        2.83     11.29 o
  -8   5   2       88.20       93.25     10.18 o
  -7   5   2        0.33        1.75      6.92 o
  -6   5   2      257.85      254.42      9.18 o
  -5   5   2      141.51      136.79      8.42 o
  -4   5   2      234.43      230.72      6.93 o
  -3   5   2      362.02      308.29      8.67 o
  -2   5   2       56.61       58.71      7.08 o
  -1   5   2        5.55        5.24      6.80 o
   0   5   2       41.18       28.08      5.19 o
   1   5   2     1949.13     1967.51     16.03 o
   2   5   2     2272.13     2269.16     13.80 o
   3   5   2       39.36       37.76      5.36 o
   4   5   2     1030.56     1002.56      8.84 o
   5   5   2       21.82       19.71      6.81 o
   6   5   2      661.73      690.09     15.50 o
   7   5   2       60.93       57.37     13.18 o
   8   5   2       78.57       82.65     12.01 o
   9   5   2       68.56       70.15     11.67 o
  10   5   2      148.76       85.76     15.99 o
 -10   6   2       43.85       32.01     15.10 o
  -9   6   2        4.09        8.10     11.74 o
  -8   6   2      175.77      177.91      9.92 o
  -7   6   2      122.20      114.37      7.10 o
  -6   6   2       48.46       44.76      7.41 o
  -5   6   2       23.50       20.87      6.64 o
  -4   6   2       27.22       26.23      6.41 o
  -3   6   2      294.70      300.83      7.85 o
  -2   6   2      389.37      369.96      7.65 o
  -1   6   2      712.15      736.90     17.73 o
   0   6   2      316.56      294.67      6.00 o
   1   6   2      299.97      314.90      5.93 o
   2   6   2      395.37      382.63      8.17 o
   3   6   2      260.54      281.19      6.11 o
   4   6   2       12.24       16.03      5.75 o
   5   6   2       10.10       10.16      6.08 o
   6   6   2       89.74       92.06      9.10 o
   7   6   2      644.28      683.43     16.38 o
   8   6   2      245.20      255.18     11.34 o
   9   6   2      119.64      114.79     14.36 o
  10   6   2        5.49       -6.90     19.43 o
 -10   7   2       20.24        4.83     14.66 o
  -9   7   2      142.38      133.02     12.73 o
  -8   7   2       44.78       43.56      9.76 o
  -7   7   2        8.91        6.99      7.43 o
  -6   7   2      106.05      111.09      6.82 o
  -5   7   2      106.53      112.46      5.76 o
  -4   7   2      206.19      228.06      5.29 o
  -3   7   2      763.90      766.42     13.99 o
  -2   7   2       52.92       56.39      5.13 o
  -1   7   2       80.75       69.59      5.29 o
   0   7   2      236.60      227.47      5.40 o
   1   7   2        1.29        3.12      6.95 o
   2   7   2       93.52       81.64      6.22 o
   3   7   2      295.39      286.37      7.43 o
   4   7   2       11.73       15.90      5.78 o
   5   7   2      438.50      439.92      7.26 o
   6   7   2       64.88       62.91      6.77 o
   7   7   2      133.01      144.88     14.38 o
   8   7   2       65.73       69.25     10.74 o
   9   7   2        3.79        5.15     13.43 o
  10   7   2       21.46        6.41     12.98 o
 -10   8   2       36.14        9.02     15.48 o
  -9   8   2        0.23        2.92     12.59 o
  -8   8   2        8.49       13.42      8.89 o
  -7   8   2        9.38        7.02     10.52 o
  -6   8   2      433.07      464.47      9.36 o
  -5   8   2       53.20       57.92      4.93 o
  -4   8   2      107.34      111.76      5.05 o
  -3   8   2      167.61      156.17      5.50 o
  -2   8   2       72.81       73.08      5.26 o
  -1   8   2      289.74      288.67      5.63 o
   0   8   2       64.08       53.71      6.00 o
   1   8   2       46.55       52.67      5.97 o
   2   8   2        3.20        4.22      6.63 o
   3   8   2     1540.15     1453.87     16.42 o
   4   8   2      152.44      164.00      6.08 o
   5   8   2        0.10        2.97      6.36 o
   6   8   2        2.30        1.81      7.16 o
   7   8   2        9.57        8.62     12.68 o
   8   8   2        0.04        7.16     15.42 o
   9   8   2       11.10        7.92     12.83 o
  -9   9   2       24.70       10.40     13.36 o
  -8   9   2       12.32        8.62      8.63 o
  -7   9   2       20.80       25.69      8.97 o
  -6   9   2       33.63       30.51      7.07 o
  -5   9   2       71.47       75.36      5.44 o
  -4   9   2      399.88      417.86      6.48 o
  -3   9   2       67.96       69.49      5.44 o
  -2   9   2       85.66       78.65      6.73 o
  -1   9   2      161.54      148.31      5.45 o
   0   9   2       57.87       52.40      6.15 o
   1   9   2       40.71       28.46      6.43 o
   2   9   2       78.18       73.70      6.38 o
   3   9   2        4.85       10.60      6.44 o
   4   9   2       53.77       55.47      5.53 o
   5   9   2      216.62      232.26      7.06 o
   6   9   2        2.63        4.84      7.39 o
   7   9   2        0.01        2.61     10.23 o
   8   9   2        0.41        0.99     16.43 o
   9   9   2        1.70        1.91     12.07 o
  -9  10   2       72.56       47.98     13.27 o
  -8  10   2       39.64       26.22      9.21 o
  -7  10   2        9.07        8.94      9.73 o
  -6  10   2       50.36       59.75      7.44 o
  -5  10   2       43.71       45.63      6.49 o
  -4  10   2       72.36       68.81      6.95 o
  -3  10   2       57.37       58.22      6.78 o
  -2  10   2      386.39      375.76      7.41 o
  -1  10   2      316.98      324.42      7.23 o
   0  10   2      195.69      182.06      7.03 o
   1  10   2      106.02       94.05      6.50 o
   2  10   2       58.90       67.66      6.57 o
   3  10   2        0.00        1.08      6.72 o
   4  10   2        3.49       -0.18      5.66 o
   5  10   2        0.36        0.44      6.82 o
   6  10   2       14.12       14.84      6.94 o
   7  10   2      109.61      108.96     11.00 o
   8  10   2       20.08       20.52     17.32 o
   9  10   2        2.98        0.97     14.69 o
  -8  11   2       12.35       12.32     12.45 o
  -7  11   2       28.45       33.69     10.49 o
  -6  11   2        6.46       12.66      7.67 o
  -5  11   2       34.55       34.10      6.73 o
  -4  11   2      167.41      177.14      7.57 o
  -3  11   2      150.53      165.37      7.41 o
  -2  11   2      131.53      126.07     10.13 o
  -1  11   2       29.63       31.21      5.39 o
   0  11   2      969.01      980.39      8.90 o
   1  11   2      166.15      173.00     13.24 o
   2  11   2        0.03        0.48      7.21 o
   3  11   2       22.61       21.72      7.10 o
   4  11   2       14.23       18.45      5.84 o
   5  11   2       34.77       39.42      6.56 o
   6  11   2       27.15       32.56      7.91 o
   7  11   2       16.12       19.44      8.49 o
   8  11   2       24.37       14.30     15.29 o
  -8  12   2        7.20        1.48     13.25 o
  -7  12   2       23.07       12.79     10.96 o
  -6  12   2       19.67       22.09      8.32 o
  -5  12   2        2.35       13.46      7.73 o
  -4  12   2       46.80       51.85      7.69 o
  -3  12   2      200.49      192.30      7.96 o
  -2  12   2       23.26       22.90      6.93 o
  -1  12   2       79.68       78.83      7.33 o
   0  12   2       63.92       60.97      7.12 o
   1  12   2      162.56      176.03     10.77 o
   2  12   2      364.01      373.08     12.41 o
   3  12   2      282.27      290.17      8.89 o
   4  12   2       45.18       48.22      8.51 o
   5  12   2      104.37      118.28      7.30 o
   6  12   2       75.01       80.53      8.65 o
   7  12   2        2.32        5.30     10.53 o
   8  12   2        4.14        3.93     20.31 o
  -8  13   2        2.42       -2.19     14.58 o
  -7  13   2        0.50       -0.16     11.89 o
  -6  13   2       43.28       43.42      9.11 o
  -5  13   2       13.14       10.26      7.68 o
  -4  13   2        9.46        6.63      8.15 o
  -3  13   2        0.54        4.72     14.90 o
  -2  13   2       35.73       37.84      7.37 o
  -1  13   2       66.85       73.04      7.49 o
   0  13   2      261.74      269.88     14.56 o
   1  13   2       37.32       36.17      7.31 o
   2  13   2       33.65       37.50      7.51 o
   3  13   2       24.25       28.99      7.75 o
   4  13   2      631.12      679.67     16.22 o
   5  13   2       62.47       61.19      7.39 o
   6  13   2       58.01       50.82      9.06 o
   7  13   2       21.74       21.08     10.58 o
  -7  14   2        7.72        5.05     10.55 o
  -6  14   2       45.21       46.68      9.31 o
  -5  14   2       39.00       34.81      9.65 o
  -4  14   2        1.54        7.20      9.54 o
  -3  14   2       78.60       77.78      8.35 o
  -2  14   2      105.47      111.30      8.25 o
  -1  14   2       42.37       49.46      7.95 o
   0  14   2       27.88       41.51      7.89 o
   1  14   2      107.30      111.50      7.84 o
   2  14   2       21.13       28.76      8.02 o
   3  14   2        0.32        6.86      8.41 o
   4  14   2        0.85       -1.17      8.84 o
   5  14   2       25.58       26.27      8.40 o
   6  14   2      101.60       88.75     10.22 o
   7  14   2       16.03       12.78     11.51 o
  -6  15   2       12.83        8.69      9.50 o
  -5  15   2       88.70       82.69      9.18 o
  -4  15   2       49.69       44.54      9.48 o
  -3  15   2        9.45       11.84      9.23 o
  -2  15   2        3.45       -2.37      8.63 o
  -1  15   2        0.05        6.06      8.22 o
   0  15   2       88.54      107.72      8.88 o
   1  15   2      175.61      189.73      9.27 o
   2  15   2       11.52       15.97      8.63 o
   3  15   2        1.69        3.57      8.88 o
   4  15   2        4.44        2.95      9.65 o
   5  15   2        8.06        6.31      9.73 o
   6  15   2        3.18        6.85     10.77 o
  -5  16   2        0.68       -0.19      9.92 o
  -4  16   2        4.30       -5.70     10.26 o
  -3  16   2        0.15        5.14      9.99 o
  -2  16   2       53.89       53.73      9.54 o
  -1  16   2       15.09        9.22      9.02 o
   0  16   2       17.51       24.20     10.29 o
   1  16   2       35.01       42.30      9.20 o
   2  16   2        0.85        3.65      7.71 o
   3  16   2       43.82       45.43     10.53 o
   4  16   2        2.60        7.13      9.18 o
   5  16   2       61.86       54.49     10.30 o
  -4  17   2      115.20       77.30     12.03 o
  -3  17   2       15.72        0.09     11.06 o
  -2  17   2        8.27        2.56     11.50 o
  -1  17   2        8.61        4.51     10.28 o
   0  17   2        1.18       -2.13     10.70 o
   1  17   2        4.68       -1.20     14.21 o
   2  17   2        5.56       13.75     10.49 o
   3  17   2        1.15       -0.96     11.93 o
   4  17   2       42.86       22.74     10.31 o
  -2  18   2       35.69        7.73     12.83 o
  -1  18   2        8.09        6.57     11.19 o
   0  18   2        1.30        5.21     11.31 o
   1  18   2        5.45        6.65     12.55 o
   2  18   2       74.03       30.70     32.51 o
   3  18   2        8.43       -0.10     12.40 o
  -9   0   3      104.43       98.33     11.79 o
  -7   0   3        2.18        4.82      8.41 o
  -5   0   3      248.42      250.67     12.53 o
  -3   0   3      974.54      822.92     35.86 o
  -1   0   3     2738.48     2475.77     21.77 o
   1   0   3     2232.73     2097.34     22.61 o
   3   0   3      531.96      491.83     11.41 o
   5   0   3      103.42      115.14     11.07 o
   7   0   3        1.98        4.97      9.84 o
   9   0   3      125.77      138.26     13.15 o
 -11   1   3       32.71       12.34     21.41 o
 -10   1   3       13.22       17.50     17.68 o
  -9   1   3        1.30        1.04      8.62 o
  -8   1   3        3.25        2.42      7.19 o
  -7   1   3       23.86       22.36      5.89 o
  -6   1   3      467.21      498.49      8.48 o
  -5   1   3      136.82      133.78      6.34 o
  -4   1   3      587.03      592.27     14.10 o
  -3   1   3      141.75      138.36      5.71 o
  -2   1   3     1574.27     1413.60     24.58 o
  -1   1   3     1209.15     1192.44     21.40 o
   0   1   3      562.45      542.44     15.37 o
   1   1   3     3372.88     3105.42     36.54 o
   2   1   3       77.25       72.39      5.68 o
   3   1   3       54.44       47.20      7.58 o
   4   1   3      189.36      190.02      8.51 o
   5   1   3       64.56       70.96      6.26 o
   6   1   3        5.88       12.53      6.87 o
   7   1   3      203.76      233.89      9.14 o
   8   1   3        6.17        7.15      7.81 o
   9   1   3        8.72       -1.21      9.75 o
  10   1   3        8.45       10.65     14.71 o
 -11   2   3       12.51        1.09     17.97 o
 -10   2   3        9.68       11.64     17.27 o
  -9   2   3       48.89       51.98     10.49 o
  -8   2   3        9.37       12.39      7.99 o
  -7   2   3      357.11      385.84      8.76 o
  -6   2   3      166.87      196.38      7.49 o
  -5   2   3      108.90      116.76      5.53 o
  -4   2   3      166.65      176.95      5.64 o
  -3   2   3      844.74      862.46     28.87 o
  -2   2   3      559.59      518.94      9.59 o
  -1   2   3      712.60      700.38     10.83 o
   0   2   3      417.69      369.99      9.97 o
   1   2   3       90.54      111.34      6.53 o
   2   2   3       26.93       33.33      6.33 o
   3   2   3     1875.91     1990.22     46.09 o
   4   2   3      355.56      404.62      8.87 o
   5   2   3      991.83      988.67     11.09 o
   6   2   3      129.79      138.16      7.68 o
   7   2   3        2.48        7.85      7.00 o
   8   2   3       50.21       53.85     12.06 o
   9   2   3        1.56        2.86     12.40 o
  10   2   3       35.26       32.63     14.69 o
 -10   3   3       24.92       19.53     11.63 o
  -9   3   3        0.07        0.88      9.68 o
  -8   3   3        2.14        2.96     10.75 o
  -7   3   3      387.43      412.50     10.98 o
  -6   3   3       68.08       63.71      6.48 o
  -5   3   3      428.19      388.33     15.32 o
  -4   3   3       58.35       71.46      7.36 o
  -3   3   3       85.16       83.35      6.23 o
  -2   3   3     1588.58     1713.60     36.30 o
  -1   3   3     2861.09     2889.37     27.25 o
   0   3   3     1586.88     1471.41     15.99 o
   1   3   3     2006.31     1915.58     17.18 o
   2   3   3     1076.61     1116.57     13.34 o
   3   3   3     2619.08     2701.71     13.97 o
   4   3   3       71.72       67.29      7.05 o
   5   3   3      116.45      126.80     12.03 o
   6   3   3      459.09      508.03     16.59 o
   7   3   3       18.35       23.54     12.19 o
   8   3   3       10.20       -0.26     11.02 o
   9   3   3        7.66        3.72     12.66 o
  10   3   3        7.79        3.98     14.58 o
 -10   4   3       10.80        4.20     12.10 o
  -9   4   3       12.42        9.99     10.97 o
  -8   4   3        1.30        2.48      8.44 o
  -7   4   3        9.10       12.13      9.31 o
  -6   4   3        7.42        6.82      6.38 o
  -5   4   3       41.32       45.36      6.44 o
  -4   4   3        0.02        0.52      6.15 o
  -3   4   3      545.84      566.54      7.81 o
  -2   4   3      101.13       82.70      7.16 o
  -1   4   3     3277.98     3174.80     21.37 o
   0   4   3       28.29       19.32      6.40 o
   1   4   3     1989.82     2062.27     13.03 o
   2   4   3     2727.60     2743.10     39.86 o
   3   4   3       52.61       52.81      5.66 o
   4   4   3      471.68      532.24      7.54 o
   5   4   3       37.15       41.07     11.59 o
   6   4   3      281.46      314.16     13.99 o
   7   4   3       28.72       25.38     10.65 o
   8   4   3        5.53        7.35      8.37 o
   9   4   3       15.37       15.44     12.92 o
  10   4   3        0.65      -11.77     18.67 o
 -10   5   3        2.22        1.54     11.91 o
  -9   5   3       19.55       21.27     13.21 o
  -8   5   3        1.40        1.46      8.70 o
  -7   5   3       39.45       43.08      7.92 o
  -6   5   3       35.63       33.02      6.37 o
  -5   5   3       69.74       84.12      7.37 o
  -4   5   3        3.19        8.17      6.08 o
  -3   5   3     1599.84     1617.71     39.47 o
  -2   5   3      964.14     1023.69      9.89 o
  -1   5   3     6833.18     7212.96     76.72 o
   0   5   3      652.59      697.93      9.83 o
   1   5   3     1246.90     1218.47     13.62 o
   2   5   3      345.13      377.06      8.55 o
   3   5   3       17.98       14.51      5.29 o
   4   5   3        3.42        5.03      5.31 o
   5   5   3       16.91       14.69      5.86 o
   6   5   3       96.23       96.62     12.66 o
   7   5   3       54.63       51.93     12.97 o
   8   5   3       72.08       73.00     12.22 o
   9   5   3      245.40      226.09     11.66 o
  10   5   3       35.36       13.72     18.93 o
 -10   6   3       21.43        6.34     14.86 o
  -9   6   3        2.12        7.32     11.55 o
  -8   6   3        5.67        9.93     10.12 o
  -7   6   3       32.61       32.19      6.39 o
  -6   6   3        9.30        6.46      8.78 o
  -5   6   3       23.88       25.47      8.09 o
  -4   6   3       58.90       56.66      5.96 o
  -3   6   3      401.85      412.39      7.52 o
  -2   6   3       52.75       55.11      6.41 o
  -1   6   3      554.26      616.28      8.16 o
   0   6   3     1495.93     1620.16     52.29 o
   1   6   3      586.90      603.08      7.31 o
   2   6   3      415.07      392.19     11.71 o
   3   6   3      246.42      246.49      7.66 o
   4   6   3      187.27      199.10      6.35 o
   5   6   3       40.99       45.41      5.90 o
   6   6   3       12.65       12.68      9.87 o
   7   6   3       92.61       92.53     13.88 o
   8   6   3        0.68        2.52     10.97 o
   9   6   3       13.24        8.65     14.77 o
  10   6   3       50.50        8.57     16.59 o
 -10   7   3       10.96        3.24     14.47 o
  -9   7   3        2.17        4.88     12.20 o
  -8   7   3       49.92       48.76      8.71 o
  -7   7   3       61.71       64.80      6.31 o
  -6   7   3       49.25       55.44      7.28 o
  -5   7   3      201.45      204.45      7.27 o
  -4   7   3      104.48      104.51      6.18 o
  -3   7   3      131.85      126.31      6.40 o
  -2   7   3       35.30       52.62      6.46 o
  -1   7   3      376.54      371.69      9.18 o
   0   7   3     1149.61     1138.15     16.90 o
   1   7   3      780.90      802.50     12.31 o
   2   7   3        4.39        7.36      5.99 o
   3   7   3     1282.43     1296.78     10.72 o
   4   7   3       24.97       29.01      5.82 o
   5   7   3      398.09      420.32      7.15 o
   6   7   3        1.29        2.81      6.46 o
   7   7   3        1.11        4.27     13.80 o
   8   7   3       19.34       14.97     18.05 o
   9   7   3        1.08        2.36     13.47 o
  10   7   3        0.03        0.60     16.46 o
 -10   8   3        0.32        3.07     15.25 o
  -9   8   3        2.13       -1.04     10.44 o
  -8   8   3      108.86      112.94      9.65 o
  -7   8   3      158.48      164.32      7.47 o
  -6   8   3       19.39       19.61      7.25 o
  -5   8   3       32.71       34.12      5.63 o
  -4   8   3       44.18       58.02      5.12 o
  -3   8   3      131.37      115.52      5.70 o
  -2   8   3      183.51      188.82      5.53 o
  -1   8   3       30.94       31.00      4.87 o
   0   8   3      330.92      303.01      5.74 o
   1   8   3      329.17      358.01      6.97 o
   2   8   3       59.98       55.61      6.39 o
   3   8   3      709.08      689.28      8.49 o
   4   8   3      124.30      116.20      5.95 o
   5   8   3      127.03      131.90      6.33 o
   6   8   3        0.77        4.37      7.04 o
   7   8   3       17.38       26.17     11.59 o
   8   8   3        4.80        7.84     15.44 o
   9   8   3        0.00       -0.15     12.91 o
  -9   9   3        3.08        5.11     11.14 o
  -8   9   3        2.90        3.43      9.05 o
  -7   9   3       12.92       22.00     13.00 o
  -6   9   3      226.12      252.21      7.12 o
  -5   9   3        0.51        2.37      5.73 o
  -4   9   3       71.44       78.49      5.62 o
  -3   9   3       12.14       15.29      5.09 o
  -2   9   3      243.55      225.71      5.75 o
  -1   9   3       15.85       21.31      5.11 o
   0   9   3       43.49       44.93      5.04 o
   1   9   3      458.15      418.95     18.39 o
   2   9   3       77.93       71.58      6.47 o
   3   9   3       43.38       46.93      6.55 o
   4   9   3       53.61       60.25      5.83 o
   5   9   3       23.04       32.03      6.11 o
   6   9   3        1.28        0.10      6.93 o
   7   9   3       23.99       22.77     12.69 o
   8   9   3        1.82        2.97     13.41 o
   9   9   3       18.09        5.71     13.62 o
  -9  10   3       25.18       13.21     12.97 o
  -8  10   3       20.22       14.89      8.93 o
  -7  10   3       17.41       20.69      9.51 o
  -6  10   3       27.46       29.07      7.47 o
  -5  10   3        9.18       13.48      6.01 o
  -4  10   3        6.35       12.57      5.61 o
  -3  10   3       75.30       78.59      5.81 o
  -2  10   3       28.59       22.62      5.24 o
  -1  10   3       11.44       14.82      5.18 o
   0  10   3       51.85       47.34      6.41 o
   1  10   3      124.61      115.92      6.57 o
   2  10   3      113.92      114.61      6.65 o
   3  10   3       37.48       40.90      7.42 o
   4  10   3        0.08        1.57      5.99 o
   5  10   3      120.05      122.68      6.66 o
   6  10   3        3.65        4.86      6.99 o
   7  10   3       20.48       24.10     10.82 o
   8  10   3        1.49        6.28     17.66 o
   9  10   3       17.33        8.28     15.00 o
  -9  11   3        1.43       -1.82     17.92 o
  -8  11   3        0.60       -1.57      9.89 o
  -7  11   3       52.96       50.37     11.53 o
  -6  11   3        6.47        7.75      7.72 o
  -5  11   3        0.85       -0.30      6.79 o
  -4  11   3      170.05      179.03      7.75 o
  -3  11   3        4.66       11.08      6.93 o
  -2  11   3        0.15        5.36      6.58 o
  -1  11   3       60.80       60.77      6.83 o
   0  11   3      309.00      309.94      7.32 o
   1  11   3        8.61        5.72      6.45 o
   2  11   3       26.55       20.51      6.65 o
   3  11   3        2.04        2.20      6.87 o
   4  11   3        9.79       16.61      6.27 o
   5  11   3       40.84       43.09      7.40 o
   6  11   3       32.78       36.81      7.50 o
   7  11   3      100.65       99.56      8.92 o
   8  11   3       44.84       35.05     15.50 o
  -8  12   3       12.87        9.69     10.38 o
  -7  12   3       20.22        8.80     10.86 o
  -6  12   3       30.40       34.34      8.47 o
  -5  12   3      100.56      118.92      7.42 o
  -4  12   3        0.01        2.73      8.25 o
  -3  12   3       82.31       78.35      7.64 o
  -2  12   3       29.60       27.86      6.91 o
  -1  12   3        2.30        3.70      7.10 o
   0  12   3       66.62       65.94      7.23 o
   1  12   3        2.57       11.42      6.71 o
   2  12   3      260.12      269.72      8.48 o
   3  12   3        4.51        7.36      9.34 o
   4  12   3      320.28      356.73      7.03 o
   5  12   3        1.31        5.75      7.61 o
   6  12   3      161.90      185.60      8.86 o
   7  12   3        0.77        2.85      9.85 o
   8  12   3       15.04        3.96     16.75 o
  -8  13   3       12.40        6.98     10.89 o
  -7  13   3       36.82       30.46     11.00 o
  -6  13   3       72.46       72.11      8.55 o
  -5  13   3        6.25        9.36      7.64 o
  -4  13   3       33.87       42.12      9.00 o
  -3  13   3       47.74       58.33      7.97 o
  -2  13   3       60.48       51.11      7.58 o
  -1  13   3       63.70       67.27      7.67 o
   0  13   3       15.80       17.47      7.53 o
   1  13   3       97.12       93.67      7.44 o
   2  13   3      143.81      162.61      7.89 o
   3  13   3        6.26       12.16      7.82 o
   4  13   3       77.05       94.59      7.41 o
   5  13   3       10.51       15.32      7.35 o
   6  13   3       74.23       86.59      8.70 o
   7  13   3       35.60       31.59     10.45 o
  -7  14   3        0.01       -0.11     11.77 o
  -6  14   3        6.87        4.11      9.84 o
  -5  14   3       22.46       23.31      8.90 o
  -4  14   3        6.66       12.28      8.75 o
  -3  14   3        0.21       -5.11      8.39 o
  -2  14   3        9.45       12.53      7.86 o
  -1  14   3       93.85       99.75      8.19 o
   0  14   3      204.54      223.69      8.54 o
   1  14   3        7.14        8.36      7.66 o
   2  14   3      306.06      330.24      8.75 o
   3  14   3       16.12        6.84      8.38 o
   4  14   3        4.91        0.43      7.79 o
   5  14   3       11.23       13.56      8.44 o
   6  14   3       95.86       94.90      9.57 o
   7  14   3       26.42       13.47     12.28 o
  -6  15   3        4.63        5.76     10.76 o
  -5  15   3        5.71        5.96      9.08 o
  -4  15   3       57.90       57.75      9.57 o
  -3  15   3       29.86       26.91      9.16 o
  -2  15   3      195.58      210.74      9.26 o
  -1  15   3        5.22        4.82      8.40 o
   0  15   3      157.88      166.95      8.76 o
   1  15   3       15.29       21.92      8.51 o
   2  15   3       85.64       96.26      8.97 o
   3  15   3       26.85       35.12      7.42 o
   4  15   3        2.94        0.99      6.88 o
   5  15   3        0.09       -4.80      8.64 o
   6  15   3        6.06        2.63     10.35 o
  -5  16   3        5.21        1.16      9.44 o
  -4  16   3       21.34       15.90     10.33 o
  -3  16   3        2.99        3.05      9.91 o
  -2  16   3       18.45        6.99      9.51 o
  -1  16   3        3.80        1.88      9.25 o
   0  16   3       73.45       92.70      9.88 o
   1  16   3       10.85        8.57      9.15 o
   2  16   3       10.48       11.64      9.62 o
   3  16   3        4.71        9.38      9.65 o
   4  16   3       35.33       27.35      8.75 o
   5  16   3       48.06       76.44     22.62 o
  -4  17   3       23.50       17.37     11.66 o
  -3  17   3        0.20        2.18     11.12 o
  -2  17   3        5.42       10.17     10.43 o
  -1  17   3        0.79        0.64     10.22 o
   0  17   3       68.68       73.57     10.19 o
   1  17   3       11.05       14.74     11.31 o
   2  17   3       63.72       51.48     10.70 o
   3  17   3       39.74       49.44     11.05 o
   4  17   3        0.29       -3.50     11.00 o
  -2  18   3       31.25       -0.26     13.00 o
  -1  18   3        7.07        6.97     11.43 o
   0  18   3       32.65       22.16     11.30 o
   1  18   3       73.74       39.28     36.80 o
   2  18   3       12.60        3.84     11.93 o
 -10   0   4       78.60       67.53     18.41 o
  -8   0   4      222.36      261.19     11.22 o
  -6   0   4      742.50      786.19     22.37 o
  -4   0   4      398.01      399.76     12.84 o
  -2   0   4      659.44      571.91     18.80 o
   0   0   4      728.22      699.66     10.92 o
   2   0   4     1683.30     1667.33     23.68 o
   4   0   4        2.59        2.55      9.22 o
   6   0   4       11.56        8.72      8.91 o
   8   0   4      471.61      488.44     13.15 o
  10   0   4        0.16       12.14     14.87 o
 -10   1   4       12.85       10.13     17.84 o
  -9   1   4        1.22        0.71     10.21 o
  -8   1   4      195.27      216.86      7.27 o
  -7   1   4        3.26        1.70      6.30 o
  -6   1   4       35.24       39.26      6.22 o
  -5   1   4      240.99      229.41      7.10 o
  -4   1   4      821.33      825.09     18.10 o
  -3   1   4      382.59      327.79      6.33 o
  -2   1   4      250.56      228.21      6.46 o
  -1   1   4       46.10       37.24      4.71 o
   0   1   4      476.04      450.88      7.41 o
   1   1   4        0.62        2.92      5.11 o
   2   1   4        0.08        2.91      4.80 o
   3   1   4       57.84       49.13      7.28 o
   4   1   4        1.18        1.93      7.65 o
   5   1   4      631.33      618.05      9.45 o
   6   1   4      407.09      426.77      7.73 o
   7   1   4       19.89       23.29      7.15 o
   8   1   4        5.35        4.87      7.69 o
   9   1   4       86.85       80.51      9.82 o
  10   1   4       78.91       56.64     15.16 o
 -11   2   4        0.15       -0.73     21.49 o
 -10   2   4       20.79       11.70     12.96 o
  -9   2   4       44.02       42.64      8.62 o
  -8   2   4       35.22       37.41      8.10 o
  -7   2   4        7.83        8.22      8.69 o
  -6   2   4      131.12      153.27      6.69 o
  -5   2   4        3.09        2.49      5.39 o
  -4   2   4     1916.96     1850.27     54.79 o
  -3   2   4      489.63      419.61     13.66 o
  -2   2   4      386.06      395.71      6.95 o
  -1   2   4     3127.87     2999.48     29.86 o
   0   2   4      512.33      427.16      9.22 o
   1   2   4       64.97       65.96      6.27 o
   2   2   4      218.30      191.13      6.22 o
   3   2   4     2350.07     2252.96     34.84 o
   4   2   4      375.81      394.36      9.05 o
   5   2   4      228.00      246.15      8.85 o
   6   2   4        0.62        0.67      6.06 o
   7   2   4        8.48        9.30      7.14 o
   8   2   4      110.48      119.80      8.91 o
   9   2   4       15.24        3.62     12.50 o
  10   2   4       12.10       -0.65     17.94 o
 -10   3   4        0.40        1.80     10.51 o
  -9   3   4       24.92       20.92      8.14 o
  -8   3   4       16.79       22.77     10.61 o
  -7   3   4       39.35       46.89      7.96 o
  -6   3   4        5.95        7.42      6.09 o
  -5   3   4        1.55        3.37      5.37 o
  -4   3   4      524.43      581.00     18.60 o
  -3   3   4      970.81     1042.56     40.09 o
  -2   3   4     5893.66     6087.08    143.47 o
  -1   3   4      115.72       97.21      6.88 o
   0   3   4      656.40      660.25      9.36 o
   1   3   4      658.69      682.73      9.71 o
   2   3   4     1374.49     1450.81     16.83 o
   3   3   4     1154.67     1194.76     10.24 o
   4   3   4       10.92       11.61      6.73 o
   5   3   4       22.04       28.05     11.25 o
   6   3   4       44.62       51.46     13.23 o
   7   3   4        2.47        1.11      7.72 o
   8   3   4        4.65       -1.04     11.28 o
   9   3   4        4.94        7.94     12.89 o
  10   3   4        2.75        3.98     15.13 o
 -10   4   4        1.28        1.45     10.54 o
  -9   4   4       19.83       20.45     11.24 o
  -8   4   4       15.24       12.86     10.45 o
  -7   4   4       58.94       65.27      9.70 o
  -6   4   4        3.82        5.23      6.65 o
  -5   4   4     1288.54     1312.91     48.17 o
  -4   4   4      116.82      130.47      7.05 o
  -3   4   4      545.59      562.93      7.64 o
  -2   4   4     1910.30     1980.46     21.39 o
  -1   4   4      736.22      704.74     12.37 o
   0   4   4    12836.61    13329.09    139.63 o
   1   4   4      570.12      613.67      8.96 o
   2   4   4      468.96      482.03      6.79 o
   3   4   4      490.27      464.06      7.50 o
   4   4   4      225.11      246.88      8.79 o
   5   4   4       15.85       13.96     11.17 o
   6   4   4      112.24      111.60     12.63 o
   7   4   4        0.69        0.59     10.77 o
   8   4   4        1.30        2.66      9.12 o
   9   4   4        1.08        4.69     12.87 o
  10   4   4        6.80        9.84     15.34 o
 -10   5   4        6.59       -0.20     11.47 o
  -9   5   4       10.59       12.44     12.20 o
  -8   5   4       23.70       24.74      8.02 o
  -7   5   4       41.05       43.30      7.19 o
  -6   5   4        7.36        9.91      6.89 o
  -5   5   4      134.44      135.55      7.61 o
  -4   5   4      229.37      228.13      6.82 o
  -3   5   4      530.22      581.87     13.65 o
  -2   5   4     3684.08     3889.01     32.09 o
  -1   5   4       38.09       60.62      6.35 o
   0   5   4      232.08      223.88      7.21 o
   1   5   4      206.66      189.18      6.84 o
   2   5   4     3038.78     3191.12     50.90 o
   3   5   4      258.39      275.94      6.20 o
   4   5   4      296.66      326.44      7.43 o
   5   5   4       27.60       23.33      6.34 o
   6   5   4        6.13        4.04     12.06 o
   7   5   4       53.81       51.88     13.36 o
   8   5   4       28.08       27.22     13.06 o
   9   5   4        0.08        2.97     13.44 o
  10   5   4       11.53      -14.66     19.35 o
 -10   6   4        0.73       -3.68     14.92 o
  -9   6   4       19.69       17.18     11.63 o
  -8   6   4        0.25        3.63      8.68 o
  -7   6   4       25.34       28.48      8.24 o
  -6   6   4      173.93      181.68     10.53 o
  -5   6   4      122.49      126.64      8.13 o
  -4   6   4      753.95      779.67     12.09 o
  -3   6   4      801.33      786.12     14.19 o
  -2   6   4      112.51      103.18      6.75 o
  -1   6   4     4395.21     4621.79     15.93 o
   0   6   4     4038.92     4316.75     15.58 o
   1   6   4     2565.33     2600.56     12.52 o
   2   6   4      411.52      464.06      7.99 o
   3   6   4       23.59       20.65      5.66 o
   4   6   4       63.26       59.93      5.55 o
   5   6   4        8.33        8.80      5.92 o
   6   6   4      158.88      161.03     10.86 o
   7   6   4       10.13       20.11     13.13 o
   8   6   4        2.08        5.56     12.05 o
   9   6   4       13.77        4.05     10.59 o
  10   6   4        3.70        3.83     16.12 o
 -10   7   4        1.49        0.65     14.58 o
  -9   7   4        0.43        0.47     10.85 o
  -8   7   4        0.06       -0.55      7.94 o
  -7   7   4       89.86       90.02      6.69 o
  -6   7   4       32.46       41.79      7.91 o
  -5   7   4        0.49       -1.31      6.35 o
  -4   7   4      170.11      181.05      6.81 o
  -3   7   4      205.71      200.00      8.05 o
  -2   7   4     2227.38     2320.02     64.33 o
  -1   7   4      369.17      373.75      7.23 o
   0   7   4        3.27        5.95      5.62 o
   1   7   4     1407.15     1508.48     17.08 o
   2   7   4       96.47       93.78      5.27 o
   3   7   4        3.61        1.31      5.18 o
   4   7   4      175.05      196.35      6.14 o
   5   7   4        6.31       10.69      6.42 o
   6   7   4       10.29       14.29      6.70 o
   7   7   4       21.54       26.59     13.72 o
   8   7   4        4.53        2.34     15.78 o
   9   7   4        2.37        3.48     15.24 o
  10   7   4        0.17       -5.81     16.95 o
 -10   8   4        9.95       -0.57     18.02 o
  -9   8   4       13.06        9.11     12.69 o
  -8   8   4        0.22        3.24      8.81 o
  -7   8   4       14.60       18.42      6.61 o
  -6   8   4       34.15       31.78      6.91 o
  -5   8   4        3.70        4.00      5.91 o
  -4   8   4      325.23      342.22      7.54 o
  -3   8   4      804.77      762.73     19.02 o
  -2   8   4      700.81      723.22     20.80 o
  -1   8   4       86.34       84.00      7.08 o
   0   8   4      220.44      210.41      5.30 o
   1   8   4      148.47      151.65      5.40 o
   2   8   4      194.82      200.56      6.93 o
   3   8   4      653.43      672.84     22.10 o
   4   8   4        3.55        7.28      5.60 o
   5   8   4       41.66       45.42      7.07 o
   6   8   4       44.12       47.49      6.82 o
   7   8   4       16.56       14.17     14.09 o
   8   8   4        9.13        8.54     16.07 o
   9   8   4        8.59        2.39     13.32 o
  -9   9   4       12.32        2.70     13.67 o
  -8   9   4       31.16       22.58      9.28 o
  -7   9   4        7.41        4.52      6.90 o
  -6   9   4       11.60       15.59      6.67 o
  -5   9   4       15.68       20.51      5.49 o
  -4   9   4      346.81      335.58      6.29 o
  -3   9   4       12.82       16.28      4.47 o
  -2   9   4       50.54       47.22      5.32 o
  -1   9   4       18.88       16.18      5.14 o
   0   9   4        0.64        0.52      5.03 o
   1   9   4        0.86        2.27      5.15 o
   2   9   4        9.42       13.12      6.88 o
   3   9   4       30.24       33.51      7.06 o
   4   9   4      106.67      109.51      5.79 o
   5   9   4      412.39      444.33     10.09 o
   6   9   4        0.42        1.31      7.55 o
   7   9   4        5.96       15.94     14.69 o
   8   9   4       23.15       17.68     16.80 o
   9   9   4        0.01        1.34     14.01 o
  -9  10   4       35.77        3.94     12.94 o
  -8  10   4       17.79       18.93      8.69 o
  -7  10   4        0.07        5.19      9.41 o
  -6  10   4      110.47      120.99      6.56 o
  -5  10   4       60.47       63.84      5.76 o
  -4  10   4        6.54        6.14      6.04 o
  -3  10   4      190.40      199.41      5.99 o
  -2  10   4       17.36       14.43      5.32 o
  -1  10   4       45.68       44.66      5.35 o
   0  10   4       86.48       84.74      5.28 o
   1  10   4      306.48      275.95      7.12 o
   2  10   4       15.80       17.68      6.42 o
   3  10   4       44.65       43.18      6.69 o
   4  10   4       28.38       27.53      6.57 o
   5  10   4        3.75        6.36      6.45 o
   6  10   4        0.00       -0.09      7.29 o
   7  10   4      102.44      113.93     11.87 o
   8  10   4      125.04       98.21     18.36 o
   9  10   4        2.90       -2.31     14.83 o
  -8  11   4       74.72       66.73     10.16 o
  -7  11   4       89.00       91.66     10.58 o
  -6  11   4        0.10        1.81      7.21 o
  -5  11   4      141.07      153.01      6.33 o
  -4  11   4        4.42        7.65      6.36 o
  -3  11   4       15.48       19.22      5.55 o
  -2  11   4       48.40       46.37      5.88 o
  -1  11   4       31.04       28.04      5.69 o
   0  11   4       13.47       16.55      6.58 o
   1  11   4        2.08       -2.57      7.42 o
   2  11   4       28.63       29.06      7.74 o
   3  11   4        1.67        1.13      7.07 o
   4  11   4       47.44       53.96      6.56 o
   5  11   4       13.34       16.33      6.48 o
   6  11   4      136.50      143.62      8.80 o
   7  11   4       19.24       24.86      9.59 o
   8  11   4       97.66       78.44     19.61 o
  -8  12   4        1.50       -4.10     11.16 o
  -7  12   4       47.18       55.77     12.39 o
  -6  12   4       48.73       56.33      8.55 o
  -5  12   4       29.86       38.19      7.20 o
  -4  12   4       38.04       36.78      7.68 o
  -3  12   4        3.66        3.09      7.43 o
  -2  12   4        0.37       -3.27      7.60 o
  -1  12   4      231.37      241.21      7.70 o
   0  12   4       11.78       13.81      7.23 o
   1  12   4        1.93        3.21      6.78 o
   2  12   4       13.62       13.18      7.28 o
   3  12   4       52.16       50.58      7.42 o
   4  12   4      201.35      229.74      7.72 o
   5  12   4        0.42        5.98      7.30 o
   6  12   4       91.99       94.62      8.16 o
   7  12   4       16.37        9.86      9.39 o
   8  12   4        9.75        6.72     17.03 o
  -7  13   4        2.25        2.18     11.88 o
  -6  13   4        9.27        8.46      8.72 o
  -5  13   4        0.18       -2.13      7.35 o
  -4  13   4       77.31       86.96      8.41 o
  -3  13   4      382.22      428.24      8.87 o
  -2  13   4       17.71       22.88      7.54 o
  -1  13   4        3.17        2.84      7.57 o
   0  13   4       30.35       37.05      7.50 o
   1  13   4       10.11       11.06      7.28 o
   2  13   4      363.08      382.62      8.58 o
   3  13   4        4.78        2.12      7.70 o
   4  13   4      264.54      286.51      7.51 o
   5  13   4        6.84        8.82      7.92 o
   6  13   4       11.42        8.55      8.64 o
   7  13   4       21.08       11.21     10.20 o
  -7  14   4        1.77       -9.01     14.81 o
  -6  14   4       36.22       26.53      9.50 o
  -5  14   4      207.26      219.54      9.35 o
  -4  14   4       11.94       10.47      8.85 o
  -3  14   4        0.33       -8.48      8.48 o
  -2  14   4      145.35      156.30      8.31 o
  -1  14   4      124.13      149.81      8.30 o
   0  14   4      208.15      226.76      8.42 o
   1  14   4       19.39       26.94      7.95 o
   2  14   4      112.74      109.62      8.31 o
   3  14   4        5.25       14.72      8.33 o
   4  14   4       64.98       68.80      7.99 o
   5  14   4       14.39       14.37      8.55 o
   6  14   4        2.40        7.37      9.41 o
   7  14   4        1.09        2.05     11.92 o
  -6  15   4        1.32        6.40     10.04 o
  -5  15   4       13.28       11.46      9.19 o
  -4  15   4       49.79       60.11      9.58 o
  -3  15   4      215.58      257.68      9.61 o
  -2  15   4      132.66      139.08      9.17 o
  -1  15   4       33.33       24.60      8.71 o
   0  15   4        0.85        2.11      8.32 o
   1  15   4       54.22       72.56      8.68 o
   2  15   4       19.42       21.01      8.85 o
   3  15   4       71.69       75.22      9.36 o
   4  15   4       65.75       70.23      9.09 o
   5  15   4       30.95       29.46      8.84 o
   6  15   4       17.16       -0.42     11.99 o
  -5  16   4       21.67       21.44      9.58 o
  -4  16   4      107.01       96.28     10.80 o
  -3  16   4        1.07        1.74     10.11 o
  -2  16   4      196.54      215.24     14.47 o
  -1  16   4      256.98      294.04      9.84 o
   0  16   4       21.54       16.88      9.20 o
   1  16   4      164.71      179.24      9.75 o
   2  16   4      150.18      165.46     10.13 o
   3  16   4       52.99       51.62     15.38 o
   4  16   4        1.21       -2.03      8.90 o
   5  16   4       42.73       25.26     11.20 o
  -4  17   4        1.69       -0.95     11.63 o
  -3  17   4       85.76       66.01     11.29 o
  -2  17   4       16.77       10.06     10.51 o
  -1  17   4      143.15      114.07     10.46 o
   0  17   4        3.10        4.05     10.43 o
   1  17   4      162.09      178.70     10.73 o
   2  17   4        4.57        9.23     10.72 o
   3  17   4       24.80        9.67     11.02 o
   4  17   4        0.94        2.54     10.59 o
  -2  18   4       26.35        1.96     12.00 o
  -1  18   4       81.65       35.79     11.59 o
   0  18   4        0.63        0.93     11.39 o
   1  18   4        0.00        1.72     11.67 o
   2  18   4       73.79       24.30     28.23 o
  -9   0   5       21.03       25.65     12.42 o
  -7   0   5        8.74       13.79      8.91 o
  -5   0   5        5.88        3.20     11.07 o
  -3   0   5      500.02      489.49     13.31 o
  -1   0   5     2715.71     2400.91     80.81 o
   1   0   5    18114.44    16351.91    222.47 o
   3   0   5     2161.41     2013.87     40.44 o
   5   0   5      135.93      143.47     10.00 o
   7   0   5      447.87      502.79     12.14 o
   9   0   5       17.45       10.91     12.66 o
 -10   1   5        1.30        3.44     12.72 o
  -9   1   5        2.30        2.28      9.42 o
  -8   1   5       31.61       36.24      6.74 o
  -7   1   5       72.35       78.27      6.52 o
  -6   1   5       26.44       28.40      7.00 o
  -5   1   5      317.13      297.98      6.82 o
  -4   1   5      244.57      248.72      5.85 o
  -3   1   5       12.20       16.10      5.21 o
  -2   1   5      201.20      196.53      5.04 o
  -1   1   5     4463.50     4069.02     98.88 o
   0   1   5       12.56        5.92      4.17 o
   1   1   5     4059.97     3751.96     49.41 o
   2   1   5      944.74      883.19      8.32 o
   3   1   5      455.92      455.50      6.14 o
   4   1   5       22.91       32.32      5.71 o
   5   1   5        5.30       12.63      6.46 o
   6   1   5      525.93      541.44     10.63 o
   7   1   5        3.11        3.94      7.14 o
   8   1   5        0.00       10.38      8.48 o
   9   1   5        0.01        1.72      9.00 o
  10   1   5       10.56       -0.94     14.87 o
 -10   2   5       17.65       13.92     11.90 o
  -9   2   5        0.54        2.90      9.95 o
  -8   2   5       19.37       26.08      8.19 o
  -7   2   5        5.89        8.86      9.25 o
  -6   2   5      640.90      707.62     17.15 o
  -5   2   5      266.63      240.39      9.35 o
  -4   2   5       31.97       25.89      5.36 o
  -3   2   5      296.42      289.09      8.93 o
  -2   2   5      262.90      245.07      5.88 o
  -1   2   5     1008.66      946.44     24.23 o
   0   2   5       41.79       22.26      5.51 o
   1   2   5       47.92       45.54      4.86 o
   2   2   5       40.08       50.35      5.41 o
   3   2   5      208.87      207.55      5.30 o
   4   2   5      520.39      569.65     13.87 o
   5   2   5       48.93       55.74      7.37 o
   6   2   5        0.00        4.63      5.90 o
   7   2   5      218.40      233.41      7.65 o
   8   2   5       25.44       23.94      7.96 o
   9   2   5        4.26        8.80     12.89 o
  10   2   5        0.15       -0.36     15.08 o
 -10   3   5        6.97        4.92     11.87 o
  -9   3   5        5.12        6.27      9.60 o
  -8   3   5        3.24        8.16     10.52 o
  -7   3   5        8.15       13.31      8.58 o
  -6   3   5       30.14       24.70      6.12 o
  -5   3   5      164.34      170.41      8.14 o
  -4   3   5     1297.89     1326.19     39.82 o
  -3   3   5       69.41       63.55      5.39 o
  -2   3   5      524.12      497.49      8.23 o
  -1   3   5      346.78      347.97      7.58 o
   0   3   5        2.40        3.27      6.20 o
   1   3   5     1658.56     1611.47     21.86 o
   2   3   5     2692.41     2918.47     13.05 o
   3   3   5       31.58       27.14      4.79 o
   4   3   5        1.48        0.99      6.69 o
   5   3   5     1456.08     1480.84     20.26 o
   6   3   5        5.46        2.40     13.13 o
   7   3   5       11.86       18.05      8.23 o
   8   3   5        2.82        7.76     11.04 o
   9   3   5        6.55        4.09     12.87 o
  10   3   5        2.95        2.60     15.05 o
 -10   4   5       14.56        5.93     11.89 o
  -9   4   5       16.75       13.06      9.16 o
  -8   4   5        0.18        3.85      9.92 o
  -7   4   5        5.61        4.92      6.97 o
  -6   4   5       23.07       19.64      5.53 o
  -5   4   5       11.73       13.62      5.17 o
  -4   4   5      302.21      281.53      7.24 o
  -3   4   5      177.65      188.17      7.03 o
  -2   4   5     1429.35     1566.07     11.25 o
  -1   4   5      364.80      363.07     16.32 o
   0   4   5      577.19      614.35      8.57 o
   1   4   5      125.33      114.95      6.63 o
   2   4   5       24.25       27.41      5.37 o
   3   4   5     1476.97     1520.74     11.06 o
   4   4   5      199.47      211.47      6.29 o
   5   4   5       18.58       17.16     11.12 o
   6   4   5       73.27       67.69     13.96 o
   7   4   5        4.58        5.76     15.78 o
   8   4   5        2.57       23.20     11.38 o
   9   4   5       12.81        7.14     16.46 o
  10   4   5        0.01       -3.96     15.68 o
 -10   5   5       25.16       10.07     11.10 o
  -9   5   5       96.48       95.65     10.16 o
  -8   5   5        1.82        2.13     10.04 o
  -7   5   5        0.17        3.17      6.98 o
  -6   5   5        3.11        2.29      6.26 o
  -5   5   5      500.16      478.39     17.52 o
  -4   5   5      277.17      277.41      8.29 o
  -3   5   5     1086.72     1156.75      9.75 o
  -2   5   5       10.15        9.75      7.09 o
  -1   5   5      315.45      292.51      7.11 o
   0   5   5     2218.18     2319.57     12.46 o
   1   5   5     3678.37     3705.25     32.67 o
   2   5   5        1.16        7.60      6.20 o
   3   5   5        4.93        2.31      4.69 o
   4   5   5       55.14       53.62      6.36 o
   5   5   5       58.34       52.61      7.20 o
   6   5   5       13.99       13.15     12.24 o
   7   5   5        6.01        0.26     15.31 o
   8   5   5        9.95       13.00     13.35 o
   9   5   5        2.40        2.60     13.36 o
  10   5   5        0.18        5.50     16.02 o
 -10   6   5       10.39       -2.64     14.98 o
  -9   6   5        0.01        1.44      9.68 o
  -8   6   5       45.60       46.03      6.88 o
  -7   6   5       31.75       31.76      7.67 o
  -6   6   5        4.33        6.45      6.45 o
  -5   6   5       19.82       13.99      7.80 o
  -4   6   5       10.92        4.54      6.45 o
  -3   6   5      499.30      498.69      8.36 o
  -2   6   5      461.79      495.11     16.03 o
  -1   6   5        7.03        7.46      5.56 o
   0   6   5       45.61       40.36      6.01 o
   1   6   5      502.95      480.23      9.51 o
   2   6   5      405.39      416.49      8.04 o
   3   6   5       12.38       12.16      5.29 o
   4   6   5      101.35      110.43      5.78 o
   5   6   5        4.61        4.84      6.42 o
   6   6   5        2.36        7.60     10.08 o
   7   6   5        9.65        7.08     15.00 o
   8   6   5        6.69        7.05     12.39 o
   9   6   5        0.88        2.31     11.51 o
  10   6   5        1.07        9.19     16.90 o
 -10   7   5        2.42        1.65     13.11 o
  -9   7   5        5.12        4.67     12.47 o
  -8   7   5        0.12       -1.44      6.60 o
  -7   7   5        0.37        0.10      7.38 o
  -6   7   5       33.05       32.16      6.05 o
  -5   7   5       62.31       67.42      7.94 o
  -4   7   5        0.44       -1.21      5.72 o
  -3   7   5      448.49      498.19      7.69 o
  -2   7   5      234.81      218.04      8.70 o
  -1   7   5      299.18      302.32     15.21 o
   0   7   5      951.00      969.43     19.79 o
   1   7   5      968.72     1022.52      8.94 o
   2   7   5      463.08      477.93      6.22 o
   3   7   5      162.88      152.57      6.01 o
   4   7   5      463.14      498.62      6.95 o
   5   7   5      155.84      157.71      6.88 o
   6   7   5       50.82       60.58      8.12 o
   7   7   5        0.18       -1.09     13.65 o
   8   7   5       38.94       34.74     15.89 o
   9   7   5        3.57        0.98     16.71 o
  -9   8   5        0.57        3.86     10.79 o
  -8   8   5        0.13        0.71      7.49 o
  -7   8   5        4.20        5.05      6.97 o
  -6   8   5        2.48       -2.95      8.27 o
  -5   8   5      208.57      219.66      6.66 o
  -4   8   5      104.70      104.44      6.75 o
  -3   8   5      113.62      175.04     50.12 o
  -2   8   5      163.80      163.75      6.96 o
  -1   8   5        5.63        7.48      6.20 o
   0   8   5       37.36       17.78      6.07 o
   1   8   5       62.01       73.20      5.12 o
   2   8   5        2.41        6.36      5.16 o
   3   8   5       10.91       17.31      7.00 o
   4   8   5      328.45      339.87      6.62 o
   5   8   5       44.94       45.26      6.17 o
   6   8   5      281.33      292.86      8.30 o
   7   8   5        6.53        4.06     14.35 o
   8   8   5        9.28       12.03     16.30 o
   9   8   5        5.18        4.18     15.84 o
  -9   9   5        2.18        2.71     12.40 o
  -8   9   5        1.93       -0.26      9.07 o
  -7   9   5      101.35      101.34      7.17 o
  -6   9   5        0.44        4.11      6.98 o
  -5   9   5        2.41        3.72      6.12 o
  -4   9   5      163.02      167.90      7.28 o
  -3   9   5        0.57        4.40      6.85 o
  -2   9   5       26.40       19.63      6.54 o
  -1   9   5      254.88      245.94      8.12 o
   0   9   5      281.47      277.42      5.63 o
   1   9   5      173.25      175.27      5.54 o
   2   9   5        1.17        3.19      6.35 o
   3   9   5        8.05       12.31      6.39 o
   4   9   5       85.03       82.77      6.06 o
   5   9   5       19.28       27.55      6.48 o
   6   9   5       97.28      108.22      7.78 o
   7   9   5       23.08       28.60     12.81 o
   8   9   5        6.17        8.54     17.06 o
   9   9   5        4.16        6.12     14.34 o
  -9  10   5       15.88        7.15     10.79 o
  -8  10   5       12.38       13.82      8.76 o
  -7  10   5        5.50        5.57      7.71 o
  -6  10   5       72.60       77.83      7.09 o
  -5  10   5       38.09       42.71      5.64 o
  -4  10   5       36.05       38.26      5.22 o
  -3  10   5       15.72       19.29      5.35 o
  -2  10   5       15.79       18.52      5.45 o
  -1  10   5        0.22       -0.96      5.29 o
   0  10   5       53.62       51.49      5.16 o
   1  10   5      336.89      320.29      5.87 o
   2  10   5      830.51      790.02     23.58 o
   3  10   5      106.51      106.38      5.84 o
   4  10   5       46.23       54.53      6.42 o
   5  10   5        7.56        5.52      6.52 o
   6  10   5       71.47       80.75      8.68 o
   7  10   5       44.47       38.89      9.32 o
   8  10   5       45.95       36.38     18.07 o
   9  10   5        1.99        3.18     21.33 o
  -8  11   5       24.56       11.57      9.54 o
  -7  11   5        7.44        6.30     10.32 o
  -6  11   5       12.73        8.68      6.79 o
  -5  11   5       18.90       25.40      6.22 o
  -4  11   5        9.72        9.48      6.05 o
  -3  11   5        0.77        1.48      5.60 o
  -2  11   5       26.73       22.84      5.55 o
  -1  11   5      126.74      122.40      5.82 o
   0  11   5      436.70      422.22      8.53 o
   1  11   5       52.40       45.03      6.72 o
   2  11   5        5.65       -1.20      7.86 o
   3  11   5       82.26       84.06      7.14 o
   4  11   5        0.36        3.74      6.41 o
   5  11   5        1.46        4.70      6.91 o
   6  11   5       68.31       81.53      8.10 o
   7  11   5       67.41       71.83      8.84 o
   8  11   5        7.91       -0.16     19.35 o
  -8  12   5       16.17        8.59     10.00 o
  -7  12   5       15.25       22.58     10.34 o
  -6  12   5      173.23      196.03      9.22 o
  -5  12   5       22.00       27.49      6.44 o
  -4  12   5        2.37        3.71      6.74 o
  -3  12   5       14.15       15.12      6.31 o
  -2  12   5       17.59       23.78      5.72 o
  -1  12   5       71.06       74.37      7.06 o
   0  12   5       25.40       30.25      7.09 o
   1  12   5      114.18      112.95      7.32 o
   2  12   5        1.85       -0.96      7.28 o
   3  12   5       11.64       12.80      8.21 o
   4  12   5       45.07       58.89      6.62 o
   5  12   5       21.15       29.98      7.09 o
   6  12   5       61.61       64.41      8.69 o
   7  12   5       19.06       18.52     10.52 o
   8  12   5        0.15       -6.67     21.17 o
  -7  13   5       20.27       16.22     11.99 o
  -6  13   5        3.72        2.41     10.41 o
  -5  13   5       40.08       50.92      8.01 o
  -4  13   5      244.02      278.46      9.02 o
  -3  13   5        0.02        1.67      7.91 o
  -2  13   5        9.64        7.62      7.50 o
  -1  13   5        3.85        3.23      7.58 o
   0  13   5       13.27       15.79      7.35 o
   1  13   5       24.98       28.06      7.32 o
   2  13   5       88.06       96.09      7.95 o
   3  13   5        0.92        6.34      8.62 o
   4  13   5       90.75       98.07      7.21 o
   5  13   5       96.37      108.57     10.19 o
   6  13   5        2.08        0.38      8.74 o
   7  13   5        3.53       -0.92     12.33 o
  -7  14   5        2.15       -2.18     13.27 o
  -6  14   5        1.61        2.44      9.34 o
  -5  14   5        1.97        2.57      9.07 o
  -4  14   5        7.81        5.44      8.79 o
  -3  14   5       13.81       30.43      8.59 o
  -2  14   5       65.91       77.89      8.28 o
  -1  14   5       45.58       57.72      8.19 o
   0  14   5       77.77       89.94      8.11 o
   1  14   5       59.74       63.57      9.06 o
   2  14   5      139.76      149.54      8.50 o
   3  14   5      185.26      231.17      8.95 o
   4  14   5        2.76        5.46      8.46 o
   5  14   5        2.06        0.29      8.07 o
   6  14   5       20.84       13.56      9.63 o
   7  14   5        2.53        2.29     25.65 o
  -6  15   5       22.68       14.79     11.36 o
  -5  15   5        0.07        2.36      9.81 o
  -4  15   5       59.07       63.99     10.60 o
  -3  15   5       89.69       94.28      9.40 o
  -2  15   5       12.66       15.11      8.87 o
  -1  15   5       30.35       38.91      8.76 o
   0  15   5      299.78      324.19      9.20 o
   1  15   5        7.27       13.64      8.73 o
   2  15   5        0.06       -1.75      8.96 o
   3  15   5       61.42       61.43      9.44 o
   4  15   5        1.29       -4.03      8.63 o
   5  15   5       37.25       40.71      9.45 o
   6  15   5        6.68        2.11     10.53 o
  -5  16   5        0.00       -2.07     10.17 o
  -4  16   5       10.79        8.36     10.75 o
  -3  16   5        6.84        4.73     10.18 o
  -2  16   5       13.11       13.57      9.72 o
  -1  16   5        4.39       10.73      9.28 o
   0  16   5        2.88        4.35      9.33 o
   1  16   5       31.82       32.88      9.66 o
   2  16   5       22.38       21.09     11.55 o
   3  16   5        0.06       -5.32     10.20 o
   4  16   5        2.07        1.33      9.00 o
   5  16   5        1.11       -1.90      9.82 o
  -4  17   5        2.73        1.48     11.92 o
  -3  17   5       38.21       13.79     11.25 o
  -2  17   5       14.62        1.34     10.79 o
  -1  17   5       20.47       31.91     10.21 o
   0  17   5       72.69       75.94     10.68 o
   1  17   5        3.30       -2.18     10.23 o
   2  17   5        4.05       -7.39     10.90 o
   3  17   5        3.88        1.94     11.33 o
   4  17   5       39.84       22.17     12.56 o
  -2  18   5        9.70       -2.39      9.85 o
  -1  18   5       47.68       12.28     13.87 o
   0  18   5        5.36        5.73     11.52 o
   1  18   5        1.54       -1.84     11.63 o
   2  18   5        0.00       -0.03     17.11 o
 -10   0   6       54.59       48.13     23.75 o
  -8   0   6      509.29      558.88     12.45 o
  -6   0   6        0.05        1.45      8.41 o
  -4   0   6      834.61      802.60     18.92 o
  -2   0   6     1114.84     1167.26     41.21 o
   0   0   6      242.94      229.37      5.64 o
   2   0   6     1471.10     1533.13     37.29 o
   4   0   6      557.99      543.31     11.12 o
   6   0   6        0.35       -4.14     11.04 o
   8   0   6      319.11      369.84     15.00 o
  10   0   6        4.40        0.26     15.31 o
 -10   1   6       82.99       72.95     12.50 o
  -9   1   6        3.01        1.87      9.14 o
  -8   1   6       80.99       95.02      8.28 o
  -7   1   6        0.05        1.79      6.38 o
  -6   1   6       58.74       64.43      7.15 o
  -5   1   6        0.98       -1.70      4.72 o
  -4   1   6      155.83      145.33      5.24 o
  -3   1   6      534.64      513.19     16.62 o
  -2   1   6      598.80      566.07      8.66 o
  -1   1   6      603.68      555.04     12.76 o
   0   1   6        0.44        3.04      3.79 o
   1   1   6      434.13      443.65      5.24 o
   2   1   6      139.01      142.59      4.13 o
   3   1   6     1075.34     1080.31     10.85 o
   4   1   6       81.06       86.69      5.86 o
   5   1   6        6.65        5.50      6.58 o
   6   1   6      207.51      218.92      7.15 o
   7   1   6      171.56      174.70      7.66 o
   8   1   6        3.83        2.28      7.94 o
   9   1   6       20.14       14.26      9.99 o
  10   1   6       24.82       26.46     15.08 o
 -10   2   6        8.21        4.09     10.39 o
  -9   2   6        0.47        2.05      9.40 o
  -8   2   6        1.37        6.94      7.79 o
  -7   2   6        0.67        2.81      7.75 o
  -6   2   6      308.49      316.93      6.95 o
  -5   2   6      129.51      133.52      5.91 o
  -4   2   6      170.65      160.54      5.76 o
  -3   2   6     1181.75     1140.35     14.67 o
  -2   2   6      105.04       77.61      5.35 o
  -1   2   6      488.83      432.95      9.63 o
   0   2   6      988.77      929.14     25.53 o
   1   2   6     1236.84     1137.15     28.79 o
   2   2   6      127.93      145.53      4.72 o
   3   2   6      157.97      164.17      5.79 o
   4   2   6     2126.97     2163.49     23.58 o
   5   2   6        0.16        1.29      6.35 o
   6   2   6       31.87       39.52      6.63 o
   7   2   6       51.26       58.27      7.23 o
   8   2   6        0.04        7.89      8.24 o
   9   2   6       12.68        3.07     12.97 o
  10   2   6        7.18        6.80     15.03 o
 -10   3   6        0.06        1.32     11.14 o
  -9   3   6        2.37       -1.21      9.34 o
  -8   3   6        0.03        1.41     10.34 o
  -7   3   6       23.38       27.83      8.94 o
  -6   3   6        5.14        6.91      6.04 o
  -5   3   6      128.40      128.28      7.89 o
  -4   3   6     1116.88     1146.27     31.22 o
  -3   3   6      357.80      349.94      8.26 o
  -2   3   6     1497.45     1424.96     40.61 o
  -1   3   6       20.01       24.30      5.19 o
   0   3   6     1595.13     1453.18     44.98 o
   1   3   6       78.73       66.81      4.76 o
   2   3   6     1246.72     1279.62     25.64 o
   3   3   6        0.71        6.15      5.01 o
   4   3   6       84.52      103.56      7.03 o
   5   3   6      490.28      490.06     15.99 o
   6   3   6      214.92      219.50      8.59 o
   7   3   6       43.47       47.92      9.74 o
   8   3   6        0.38        7.89     11.49 o
   9   3   6        8.03       20.39     13.28 o
  10   3   6        5.78        4.64     15.60 o
 -10   4   6        1.01        1.75     11.37 o
  -9   4   6        0.70        0.30     11.97 o
  -8   4   6        0.80        3.67      8.87 o
  -7   4   6      113.88      112.18      7.00 o
  -6   4   6       25.66       26.94      6.65 o
  -5   4   6       42.78       38.35      5.52 o
  -4   4   6       51.07       45.09      5.44 o
  -3   4   6      608.82      562.64     16.46 o
  -2   4   6       51.31       72.32      6.67 o
  -1   4   6      222.97      205.60      6.86 o
   0   4   6        2.67        0.37      6.10 o
   1   4   6     2002.32     1906.43     11.95 o
   2   4   6      467.88      546.00      7.72 o
   3   4   6      574.33      591.06     12.91 o
   4   4   6       21.07       16.50      5.82 o
   5   4   6      158.27      150.50     12.08 o
   6   4   6        0.80       -1.48     13.41 o
   7   4   6        3.54       -1.38      8.64 o
   8   4   6       15.63        8.98     12.01 o
   9   4   6        2.61       -6.98     13.41 o
  10   4   6       13.94        1.22     16.15 o
 -10   5   6       51.00       37.70     11.76 o
  -9   5   6       72.92       71.69     11.35 o
  -8   5   6       75.54       83.15      9.36 o
  -7   5   6        8.47       12.63      6.87 o
  -6   5   6       47.74       52.44      6.46 o
  -5   5   6       73.49       69.77      5.98 o
  -4   5   6      540.91      493.53     18.10 o
  -3   5   6        0.11        0.76      6.77 o
  -2   5   6      437.49      411.32      7.52 o
  -1   5   6        7.94        3.43      7.73 o
   0   5   6     3467.12     3757.69     61.24 o
   1   5   6      419.39      485.65      7.97 o
   2   5   6      333.97      339.73      5.85 o
   3   5   6      413.31      394.97      7.23 o
   4   5   6       80.33       83.94      5.64 o
   5   5   6       44.88       42.95      7.14 o
   6   5   6       12.11       10.03     12.40 o
   7   5   6       65.24       64.59     15.96 o
   8   5   6      117.13      128.19      9.70 o
   9   5   6        2.96        1.67     13.67 o
  10   5   6       22.99        3.67     16.80 o
 -10   6   6        3.72       -0.17     14.41 o
  -9   6   6        0.08       -1.93     10.26 o
  -8   6   6       40.91       45.36      8.67 o
  -7   6   6        0.08       -1.13      6.73 o
  -6   6   6        0.00        0.96      6.39 o
  -5   6   6        1.98        0.30      5.22 o
  -4   6   6      204.05      203.28      6.34 o
  -3   6   6       19.85       22.48      6.24 o
  -2   6   6       22.40        9.46      6.03 o
  -1   6   6      406.55      473.51     18.48 o
   0   6   6      338.17      353.31      7.38 o
   1   6   6        0.09       -1.87      6.09 o
   2   6   6     2049.59     2138.73     11.82 o
   3   6   6       20.89       14.56      4.83 o
   4   6   6       19.09       24.61      5.58 o
   5   6   6        4.26       -2.69      5.85 o
   6   6   6      125.08      129.17     12.87 o
   7   6   6        0.62        0.49     13.46 o
   8   6   6       31.43       35.18     18.05 o
   9   6   6        8.21        0.13     14.32 o
  10   6   6       13.83       -4.82     17.14 o
 -10   7   6        0.53        4.73     14.93 o
  -9   7   6        8.43        5.64      9.74 o
  -8   7   6        1.50        1.41      8.27 o
  -7   7   6       85.17       89.49      7.64 o
  -6   7   6       20.19       23.84      7.33 o
  -5   7   6       46.27       45.11      7.47 o
  -4   7   6       57.50       57.40      5.80 o
  -3   7   6       23.78       24.88      6.67 o
  -2   7   6       84.84       71.85      6.35 o
  -1   7   6      391.86      416.12      7.13 o
   0   7   6        1.42       14.39      8.36 o
   1   7   6        2.18        1.18      6.10 o
   2   7   6        1.49        3.39      4.95 o
   3   7   6      339.31      353.46      5.46 o
   4   7   6       91.81      108.17      5.97 o
   5   7   6       54.89       54.15      6.34 o
   6   7   6      203.16      234.42      9.27 o
   7   7   6        9.62        9.06     14.17 o
   8   7   6       24.72       22.81     16.04 o
   9   7   6        5.14        1.06     11.48 o
  -9   8   6        1.77        2.60     11.84 o
  -8   8   6        2.09        0.48      7.11 o
  -7   8   6        1.06       -0.62      7.50 o
  -6   8   6        7.51        8.59      6.47 o
  -5   8   6      421.44      428.15      7.54 o
  -4   8   6      202.03      189.65      6.40 o
  -3   8   6      132.65      131.12      6.73 o
  -2   8   6        2.22        2.46      6.38 o
  -1   8   6      483.10      486.70      7.37 o
   0   8   6       22.66       15.98      8.67 o
   1   8   6        0.38       -1.65      4.30 o
   2   8   6       30.22       27.78      5.15 o
   3   8   6      216.00      233.06      6.12 o
   4   8   6      335.07      331.92      7.04 o
   5   8   6       44.10       47.42      6.44 o
   6   8   6       24.78       27.68      7.89 o
   7   8   6        4.87        3.49     14.66 o
   8   8   6        1.19       -0.21     16.41 o
   9   8   6        1.91        0.30     16.09 o
  -9   9   6       14.85        5.51     11.89 o
  -8   9   6       14.92       14.08      8.46 o
  -7   9   6        6.33        7.77      7.03 o
  -6   9   6        1.49        4.24      7.38 o
  -5   9   6        1.51        2.56      6.25 o
  -4   9   6       11.32       12.06      7.71 o
  -3   9   6      109.20       92.02      6.60 o
  -2   9   6      139.03      122.51      8.18 o
  -1   9   6      130.41      146.35      6.68 o
   0   9   6       64.28       76.09      6.07 o
   1   9   6       60.62       56.35      5.30 o
   2   9   6      229.89      208.92      6.09 o
   3   9   6      304.23      299.92      7.88 o
   4   9   6        0.26        6.45      6.00 o
   5   9   6       64.25       70.26      7.82 o
   6   9   6        0.11        1.59      6.68 o
   7   9   6       51.01       49.98     15.73 o
   8   9   6       29.04       19.17     17.55 o
   9   9   6        2.05       -0.32     15.91 o
  -9  10   6        6.18        0.86     11.66 o
  -8  10   6       54.78       51.45      9.65 o
  -7  10   6       94.61       94.59      7.21 o
  -6  10   6        6.36        6.15      7.50 o
  -5  10   6        9.46       13.36      5.66 o
  -4  10   6        3.18        8.97      7.08 o
  -3  10   6      482.91      500.44     16.60 o
  -2  10   6      157.89      161.80      7.05 o
  -1  10   6      179.50      172.90     14.09 o
   0  10   6        0.73       -1.42      5.07 o
   1  10   6      217.52      181.88      5.66 o
   2  10   6        0.25        0.65      6.70 o
   3  10   6        5.91        7.08      6.64 o
   4  10   6        4.06       10.05      6.32 o
   5  10   6       13.94       21.18      7.04 o
   6  10   6       14.59       20.01      8.11 o
   7  10   6       10.80       11.53      9.34 o
   8  10   6       37.28       31.02     18.99 o
  -8  11   6       18.66       15.17      9.48 o
  -7  11   6       19.83       17.85      7.38 o
  -6  11   6       12.60       19.93      7.94 o
  -5  11   6        0.50        3.53      6.04 o
  -4  11   6       12.11       13.41      6.12 o
  -3  11   6       14.33       18.99      6.21 o
  -2  11   6       66.22       74.74      5.71 o
  -1  11   6        1.12        6.69      6.16 o
   0  11   6       48.22       46.99      5.69 o
   1  11   6      120.92      107.17      5.66 o
   2  11   6       44.72       49.07      7.82 o
   3  11   6        0.00       -0.03      7.62 o
   4  11   6       14.61       15.87      6.09 o
   5  11   6        0.15       -2.50      7.11 o
   6  11   6      108.35      121.77      8.83 o
   7  11   6        7.77        8.51     10.02 o
   8  11   6        5.38       -6.41     19.69 o
  -8  12   6        8.71        5.12     10.22 o
  -7  12   6       31.41       34.37      8.53 o
  -6  12   6       15.51       14.94      7.34 o
  -5  12   6        0.60        2.22      6.64 o
  -4  12   6       36.73       34.74      6.53 o
  -3  12   6      125.80      139.30      6.22 o
  -2  12   6       14.46        9.93      5.95 o
  -1  12   6       76.26       87.45      5.97 o
   0  12   6        0.90        2.72      5.82 o
   1  12   6       96.12       92.94      7.21 o
   2  12   6        0.29        5.56      7.41 o
   3  12   6       93.77      104.29      7.86 o
   4  12   6        8.17        5.60      7.44 o
   5  12   6       55.76       62.22      8.31 o
   6  12   6        9.95        8.38      8.59 o
   7  12   6       63.21       64.07     10.23 o
  -7  13   6        0.17        1.61      9.68 o
  -6  13   6        3.48        3.05      8.97 o
  -5  13   6      132.35      150.50      8.43 o
  -4  13   6       24.89       27.64      7.40 o
  -3  13   6        5.11        2.09      6.89 o
  -2  13   6       37.63       39.20      6.19 o
  -1  13   6        2.43       18.52     12.14 o
   0  13   6        0.35       -3.14      7.36 o
   1  13   6       57.29       49.85      7.63 o
   2  13   6        0.01        2.93      8.52 o
   3  13   6      130.76      136.38      8.38 o
   4  13   6       14.14       14.21      7.33 o
   5  13   6      324.39      376.79      8.44 o
   6  13   6        8.82        4.87      9.38 o
   7  13   6        0.33        0.55     10.51 o
  -7  14   6       12.44        3.62      8.91 o
  -6  14   6        0.45        3.80     10.43 o
  -5  14   6        6.23        3.40      9.21 o
  -4  14   6        0.91       -0.04      9.10 o
  -3  14   6        0.26        2.55      8.57 o
  -2  14   6       33.45       33.84      8.25 o
  -1  14   6       27.42       35.25      9.95 o
   0  14   6       13.65       16.54      7.96 o
   1  14   6        7.81        9.97      8.05 o
   2  14   6       17.64       12.20      8.43 o
   3  14   6      116.65      144.88      9.68 o
   4  14   6       20.62       21.00      8.16 o
   5  14   6        8.02        6.26      8.61 o
   6  14   6        2.16        0.85      9.69 o
  -6  15   6       37.08       23.72     10.80 o
  -5  15   6       12.69       11.50     10.04 o
  -4  15   6        1.39        5.64      9.92 o
  -3  15   6        1.29        4.23      9.28 o
  -2  15   6       17.15       16.27      8.76 o
  -1  15   6        4.23        6.04      8.63 o
   0  15   6        0.05       -2.69      9.29 o
   1  15   6      115.38      151.83      9.08 o
   2  15   6        0.65        4.41      9.24 o
   3  15   6       73.79       91.77      9.55 o
   4  15   6        5.69        1.91      8.84 o
   5  15   6        2.49        1.90      9.70 o
   6  15   6        4.09       -2.34     10.73 o
  -5  16   6        5.84        6.23     10.42 o
  -4  16   6       19.06       16.79     10.69 o
  -3  16   6        8.55        6.90     10.32 o
  -2  16   6        6.73        6.70      9.89 o
  -1  16   6       50.99       57.81      9.62 o
   0  16   6       47.48       42.99      9.72 o
   1  16   6      113.07      145.94      9.51 o
   2  16   6       18.91        4.98     10.03 o
   3  16   6        9.25       11.47     11.42 o
   4  16   6        7.51        6.92      9.66 o
   5  16   6       12.12       10.45     13.64 o
  -4  17   6        2.66        5.02     12.11 o
  -3  17   6        0.47       -5.57     11.40 o
  -2  17   6       16.10       17.43     11.03 o
  -1  17   6       46.78       55.60     10.31 o
   0  17   6        1.96       -0.12     10.65 o
   1  17   6        5.61       -6.28     10.79 o
   2  17   6       16.08        5.46     11.01 o
   3  17   6        1.29       -0.62     11.46 o
   4  17   6        6.26        3.81      8.96 o
  -2  18   6        1.98        1.05      8.71 o
  -1  18   6       12.17        4.58      9.90 o
   0  18   6       23.57        9.14     16.68 o
   1  18   6        0.47       -0.03      9.96 o
  -9   0   7        3.86        8.65     15.76 o
  -7   0   7       13.32       15.47      8.12 o
  -5   0   7       71.09       67.69     10.81 o
  -3   0   7       33.28       42.24      6.60 o
  -1   0   7    10086.19     9695.85    229.28 o
   1   0   7     3366.57     3219.20     45.84 o
   3   0   7      249.81      237.30      6.88 o
   5   0   7      229.66      239.23     10.18 o
   7   0   7       10.09       14.32      9.74 o
   9   0   7      264.16      253.53     14.04 o
 -10   1   7        0.55        2.86     13.11 o
  -9   1   7        3.90        7.81      9.70 o
  -8   1   7        0.79       -3.00      8.72 o
  -7   1   7        0.10       -2.65      8.65 o
  -6   1   7      277.35      280.46      7.37 o
  -5   1   7       11.27        9.89      5.04 o
  -4   1   7       39.49       44.90      4.99 o
  -3   1   7      583.78      622.76     12.20 o
  -2   1   7     1167.68     1093.92     26.03 o
  -1   1   7      222.75      243.62      7.96 o
   0   1   7      384.78      476.60      7.81 o
   1   1   7      632.40      685.65      7.92 o
   2   1   7       35.11       36.08      3.52 o
   3   1   7     1161.13     1048.64      8.96 o
   4   1   7       87.76       84.38      5.29 o
   5   1   7        3.81       10.50      6.28 o
   6   1   7       12.77       10.46      7.57 o
   7   1   7      137.82      146.55      7.48 o
   8   1   7        4.61        8.17      7.99 o
   9   1   7        9.56       13.59      9.28 o
  10   1   7        6.61       -6.15     15.70 o
 -10   2   7        6.57        3.54     12.29 o
  -9   2   7        0.11        2.47      8.96 o
  -8   2   7       35.63       41.12      8.00 o
  -7   2   7       48.81       56.53      8.09 o
  -6   2   7       73.34       77.62      5.52 o
  -5   2   7      930.32      939.79     32.37 o
  -4   2   7       52.67       56.12      5.13 o
  -3   2   7      141.83      133.75      5.62 o
  -2   2   7      957.13      873.22     14.07 o
  -1   2   7     2599.69     2386.47     51.48 o
   0   2   7     1004.42     1038.52     16.07 o
   1   2   7      586.04      505.23      8.58 o
   2   2   7      329.48      343.87      7.30 o
   3   2   7     1302.53     1350.85      9.02 o
   4   2   7        0.20        0.63      4.86 o
   5   2   7      202.64      223.47      6.53 o
   6   2   7        0.90        4.87      6.61 o
   7   2   7        0.20        0.77      7.20 o
   8   2   7        4.92        4.47      8.21 o
   9   2   7        4.76       11.04     13.52 o
  10   2   7       11.61       11.67     15.83 o
 -10   3   7        0.63        3.01     11.89 o
  -9   3   7        1.75        5.97      9.47 o
  -8   3   7       26.16       28.51      9.90 o
  -7   3   7      252.83      272.62     10.52 o
  -6   3   7        0.42       -1.01      6.05 o
  -5   3   7       77.04       63.15      5.87 o
  -4   3   7      891.25      889.33     22.43 o
  -3   3   7        0.18        2.48      5.07 o
  -2   3   7      421.24      415.35     11.62 o
  -1   3   7      354.33      326.85     12.08 o
   0   3   7      549.09      650.50     10.55 o
   1   3   7      713.25      670.21     14.09 o
   2   3   7      417.84      399.63      7.50 o
   3   3   7      283.96      311.70      5.64 o
   4   3   7       12.03       11.05      4.94 o
   5   3   7      880.31      872.06     18.10 o
   6   3   7       56.80       55.78      8.53 o
   7   3   7        0.06       -1.41      7.39 o
   8   3   7        1.30        9.90     11.88 o
   9   3   7       10.27        6.67     13.33 o
  10   3   7        0.95       -4.71     15.99 o
 -10   4   7        1.78        1.46     10.22 o
  -9   4   7       27.59       26.82     12.50 o
  -8   4   7       52.30       69.87      9.81 o
  -7   4   7       10.31       11.02      7.40 o
  -6   4   7      374.88      396.03      7.30 o
  -5   4   7       57.09       59.58      6.09 o
  -4   4   7      275.22      290.77     11.37 o
  -3   4   7        2.97       -0.37      5.07 o
  -2   4   7      277.24      284.60     14.79 o
  -1   4   7       48.19       33.30      6.08 o
   0   4   7      224.84      233.90      7.71 o
   1   4   7       35.74       30.33      6.35 o
   2   4   7      168.59      174.64      7.03 o
   3   4   7       63.36       65.00      4.80 o
   4   4   7      472.67      452.85      6.63 o
   5   4   7        0.03        7.79     11.30 o
   6   4   7        4.73        4.27     11.43 o
   7   4   7      107.53      109.78      9.38 o
   8   4   7        0.49       10.99     12.06 o
   9   4   7       17.23       -0.42     13.52 o
  10   4   7        5.02       -0.86     16.85 o
 -10   5   7        0.97        0.48     11.05 o
  -9   5   7      103.89      109.92     10.96 o
  -8   5   7       13.70       22.96     10.30 o
  -7   5   7        1.03       -4.13      6.47 o
  -6   5   7        7.27        9.34      5.62 o
  -5   5   7        0.03        0.33      5.48 o
  -4   5   7       17.67       19.67      5.16 o
  -3   5   7       92.82      102.81      6.52 o
  -2   5   7      829.74      850.82     36.96 o
  -1   5   7      470.94      495.76      7.48 o
   0   5   7      122.50      134.23      6.14 o
   1   5   7       21.87       22.26      6.14 o
   2   5   7      250.59      258.56      5.70 o
   3   5   7      617.11      581.91     13.19 o
   4   5   7       36.31       35.92      5.82 o
   5   5   7        1.36       -0.87      7.08 o
   6   5   7        0.46        4.27     12.11 o
   7   5   7       74.98       74.20     16.43 o
   8   5   7       23.63       28.63     10.08 o
   9   5   7       30.30        9.30     14.01 o
  10   5   7       13.38        7.47     17.11 o
 -10   6   7       41.35       13.97     13.39 o
  -9   6   7       13.45        6.24     13.14 o
  -8   6   7       26.60       25.95      7.96 o
  -7   6   7      361.87      370.28     11.92 o
  -6   6   7       35.30       28.41      6.21 o
  -5   6   7       24.74       21.14      5.75 o
  -4   6   7        0.01        3.26      6.54 o
  -3   6   7      366.03      358.17      7.44 o
  -2   6   7      100.27      100.93      6.28 o
  -1   6   7      135.30      132.84      6.65 o
   0   6   7        9.99       10.32      5.68 o
   1   6   7       13.24        8.91      6.01 o
   2   6   7        3.27        3.19      6.15 o
   3   6   7       36.97       38.58      4.50 o
   4   6   7       53.85       48.43      5.01 o
   5   6   7       63.06       63.63      5.96 o
   6   6   7        0.01        1.64     12.11 o
   7   6   7       24.77       27.29     14.04 o
   8   6   7       57.85       53.16     10.40 o
   9   6   7       21.64        4.79     14.66 o
  10   6   7        0.48        1.04     12.53 o
 -10   7   7        0.01       -2.21     12.45 o
  -9   7   7       17.62       14.10      9.11 o
  -8   7   7       35.94       32.63      8.31 o
  -7   7   7       80.26       80.02      7.63 o
  -6   7   7      101.33      101.05      7.07 o
  -5   7   7      200.94      183.30      6.56 o
  -4   7   7        7.79       21.91      6.93 o
  -3   7   7       59.90       56.23      6.45 o
  -2   7   7      671.25      744.15     16.32 o
  -1   7   7      142.73      138.57      6.35 o
   0   7   7       40.86       43.70      4.92 o
   1   7   7      112.32      115.33      9.86 o
   2   7   7      273.23      269.59      7.38 o
   3   7   7       49.45       47.15      4.76 o
   4   7   7        0.40       -2.21      5.73 o
   5   7   7       59.51       54.33      5.80 o
   6   7   7      279.49      270.03      8.31 o
   7   7   7        1.47        5.76     14.19 o
   8   7   7        6.16        4.01     18.41 o
   9   7   7        0.48        3.08     11.89 o
  -9   8   7        0.21        7.03      9.50 o
  -8   8   7        0.22       -1.41      7.13 o
  -7   8   7        3.72        3.62      7.61 o
  -6   8   7      188.10      199.00      6.66 o
  -5   8   7      368.68      364.97      7.99 o
  -4   8   7        2.23        5.17      6.34 o
  -3   8   7      114.57       82.13      6.58 o
  -2   8   7      148.64      123.27      6.77 o
  -1   8   7      279.37      283.01     15.35 o
   0   8   7      117.22      142.37      6.33 o
   1   8   7      129.66      137.42      6.53 o
   2   8   7        2.26        0.58      5.11 o
   3   8   7      127.79      110.03      5.01 o
   4   8   7      822.06      786.43      7.76 o
   5   8   7       21.66       24.92      6.16 o
   6   8   7        8.66        8.60      7.07 o
   7   8   7        0.43        7.27     14.66 o
   8   8   7        2.71        0.42     16.69 o
   9   8   7        0.26       -1.51     11.37 o
  -9   9   7        0.51        4.02     10.30 o
  -8   9   7        0.73        0.12      8.02 o
  -7   9   7       16.18       17.95      8.30 o
  -6   9   7       54.18       52.93      6.51 o
  -5   9   7        0.33        9.59      7.02 o
  -4   9   7       29.13       25.98      6.93 o
  -3   9   7      174.08      139.71      6.80 o
  -2   9   7      230.24      230.83      7.08 o
  -1   9   7      405.78      356.18      7.21 o
   0   9   7        3.83        5.98      5.93 o
   1   9   7       17.31       24.79      5.25 o
   2   9   7       35.27       16.28      5.67 o
   3   9   7        1.03       -0.97      5.36 o
   4   9   7       98.35       89.33      6.20 o
   5   9   7       14.73       16.51      6.92 o
   6   9   7       21.35       25.19      7.43 o
   7   9   7        0.27        0.39     12.89 o
   8   9   7       17.39       11.95     18.02 o
   9   9   7       17.54        5.32     16.37 o
  -9  10   7        3.14        4.53     11.33 o
  -8  10   7       15.96       11.26      8.57 o
  -7  10   7        1.31        2.75      6.94 o
  -6  10   7       36.35       33.63      6.24 o
  -5  10   7       26.02       31.02      7.51 o
  -4  10   7       24.34       29.79      8.01 o
  -3  10   7       33.91       25.52      6.73 o
  -2  10   7       82.33       62.58      6.93 o
  -1  10   7      247.38      204.72      6.01 o
   0  10   7      301.22      251.24      6.35 o
   1  10   7       14.21       19.33      5.37 o
   2  10   7      269.10      261.86      6.94 o
   3  10   7       76.46       70.49      5.74 o
   4  10   7       62.41       59.34      6.40 o
   5  10   7       53.82       60.17      6.83 o
   6  10   7       28.56       35.05      7.68 o
   7  10   7        2.01        1.48     13.75 o
   8  10   7       37.98       30.68     15.81 o
  -8  11   7        1.53        3.17      9.59 o
  -7  11   7        0.04       -2.68      6.94 o
  -6  11   7       15.31       11.48      7.16 o
  -5  11   7       26.73       28.04      6.04 o
  -4  11   7        0.95        0.30      6.04 o
  -3  11   7       38.17       36.96      5.76 o
  -2  11   7       59.89       53.83      5.86 o
  -1  11   7       46.76       49.47      5.66 o
   0  11   7      409.81      387.56      6.29 o
   1  11   7       22.99       21.47      5.59 o
   2  11   7        5.96        3.28      7.01 o
   3  11   7      171.30      161.69      7.53 o
   4  11   7        1.58        3.80      6.72 o
   5  11   7        9.33        9.27      7.17 o
   6  11   7        9.89       12.64      7.87 o
   7  11   7        5.37        5.69     10.32 o
   8  11   7       44.05       43.23     16.46 o
  -8  12   7        9.11        0.26     10.57 o
  -7  12   7       15.24        9.80      7.83 o
  -6  12   7       96.00      104.55      8.00 o
  -5  12   7        0.53        2.79      6.59 o
  -4  12   7       53.68       61.84      6.68 o
  -3  12   7       42.39       40.37      5.36 o
  -2  12   7       30.43       30.34      6.00 o
  -1  12   7        0.85        3.48      6.01 o
   0  12   7       66.21       74.93      5.96 o
   1  12   7      127.10      126.38      7.52 o
   2  12   7        7.82        8.04      7.52 o
   3  12   7       84.85       88.13      8.62 o
   4  12   7       58.43       71.42      7.31 o
   5  12   7        0.30        2.18      7.62 o
   6  12   7       14.39       17.44      8.41 o
   7  12   7       10.89        9.23     10.05 o
  -7  13   7        0.67        3.94      9.29 o
  -6  13   7       55.72       66.05      9.52 o
  -5  13   7       18.41       20.76      7.24 o
  -4  13   7      188.52      196.22      7.27 o
  -3  13   7       33.05       38.79      7.12 o
  -2  13   7        4.50        3.72      6.31 o
  -1  13   7       68.41       70.59      6.45 o
   0  13   7       44.47       58.37      7.58 o
   1  13   7       27.48       25.83      7.82 o
   2  13   7        0.02        2.27      7.92 o
   3  13   7        0.16        2.91      8.16 o
   4  13   7       10.40        0.51      7.53 o
   5  13   7       17.90       13.85      8.29 o
   6  13   7        5.90        2.23      9.10 o
   7  13   7        8.63        7.85     10.52 o
  -7  14   7       29.85       10.48     10.42 o
  -6  14   7       68.52       47.13     10.18 o
  -5  14   7       12.70       15.35      9.19 o
  -4  14   7       65.02       71.57      9.61 o
  -3  14   7       50.26       60.38      9.54 o
  -2  14   7        0.18        1.31      8.34 o
  -1  14   7        8.76        5.13      8.28 o
   0  14   7        2.44        3.74      8.07 o
   1  14   7        0.42       -8.42      8.42 o
   2  14   7        1.43        3.58      8.68 o
   3  14   7        6.18        2.45      8.74 o
   4  14   7        1.46        1.82      8.18 o
   5  14   7       18.14       19.72      8.99 o
   6  14   7        4.95        3.60     10.54 o
  -6  15   7        0.00       -0.85     11.17 o
  -5  15   7        1.65       -4.22      9.52 o
  -4  15   7        6.55        7.49      9.93 o
  -3  15   7       12.31       11.62      9.46 o
  -2  15   7      101.57      126.55      9.28 o
  -1  15   7        3.84        2.33      8.82 o
   0  15   7        0.50       10.19      8.79 o
   1  15   7       19.12       26.90      9.00 o
   2  15   7       29.66       32.63      9.25 o
   3  15   7       56.55       60.62     14.18 o
   4  15   7        8.93        2.79      8.38 o
   5  15   7       29.88       21.31      9.30 o
  -5  16   7        0.74       -1.53     11.00 o
  -4  16   7        4.11        7.32     11.08 o
  -3  16   7        1.50        6.58     10.38 o
  -2  16   7        0.07       -1.61     10.14 o
  -1  16   7        9.88       10.32      9.55 o
   0  16   7        9.77       14.60      9.78 o
   1  16   7       24.41       25.97     13.44 o
   2  16   7        0.22        4.03     10.33 o
   3  16   7        0.02       -2.26     10.60 o
   4  16   7        0.53        3.58      9.86 o
  -4  17   7        1.98        1.51     12.40 o
  -3  17   7        0.10       -3.95     11.54 o
  -2  17   7        3.60        4.45     11.08 o
  -1  17   7       43.49       29.41     10.61 o
   0  17   7        1.74        6.46     13.37 o
   1  17   7        2.68       10.39     12.02 o
   2  17   7        6.61        2.26     11.26 o
   3  17   7       62.35       20.70     11.94 o
  -1  18   7        7.27        1.99      8.75 o
   0  18   7        6.57       -4.11      8.54 o
   1  18   7       31.21        0.90      8.76 o
 -10   0   8        3.09       -0.29     18.33 o
  -8   0   8      106.94      124.02     11.49 o
  -6   0   8       44.43       49.20      7.99 o
  -4   0   8        9.53       17.40      6.19 o
  -2   0   8     1706.11     1724.90     66.69 o
   0   0   8     4321.20     4655.15     84.95 o
   2   0   8     3258.51     3378.80     75.67 o
   4   0   8      400.09      384.52      8.00 o
   6   0   8        0.00       -3.31      9.30 o
   8   0   8       28.55       27.37     11.85 o
  10   0   8        2.84       -0.10     15.86 o
 -10   1   8       11.78       -0.40     14.08 o
  -9   1   8        0.00        0.03     10.23 o
  -8   1   8        3.44        3.78      8.43 o
  -7   1   8        1.24        3.62      7.27 o
  -6   1   8       17.05       22.87      7.29 o
  -5   1   8       31.40       28.86      5.02 o
  -4   1   8      249.46      251.24      6.49 o
  -3   1   8      799.35      776.21     13.92 o
  -2   1   8     1667.17     1649.35     23.85 o
  -1   1   8      223.85      209.51      4.62 o
   0   1   8     7133.15     7150.56    137.20 o
   1   1   8     2816.41     2715.47     37.80 o
   2   1   8        6.69        6.22      3.44 o
   3   1   8       24.71       24.51      4.26 o
   4   1   8       40.76       48.05      4.88 o
   5   1   8      246.84      243.55      6.99 o
   6   1   8       13.91        8.22      8.52 o
   7   1   8       16.42       13.92      7.10 o
   8   1   8        4.85        7.04      8.19 o
   9   1   8       10.84        5.36      9.54 o
  10   1   8        0.68       -4.82     19.71 o
 -10   2   8        3.47        2.16     12.35 o
  -9   2   8        3.02        7.07      9.18 o
  -8   2   8        1.17       -1.94      7.78 o
  -7   2   8        0.20       -1.96      7.35 o
  -6   2   8       80.87       81.25      5.59 o
  -5   2   8      148.08      154.20      5.71 o
  -4   2   8      839.64      766.68     17.81 o
  -3   2   8       95.19       95.50      5.51 o
  -2   2   8     4263.04     4313.50    107.14 o
  -1   2   8      517.66      473.02      6.83 o
   0   2   8      691.37      673.40     13.31 o
   1   2   8      733.52      751.65     10.33 o
   2   2   8      391.07      409.10      4.92 o
   3   2   8      106.37      115.76      3.96 o
   4   2   8      268.38      264.84      5.37 o
   5   2   8       65.91       75.33      6.18 o
   6   2   8        0.06        1.90      6.97 o
   7   2   8       62.65       70.69      7.58 o
   8   2   8        5.11        4.25     11.88 o
   9   2   8        0.03        3.15     13.49 o
  10   2   8        2.51       -8.02     15.91 o
 -10   3   8        4.34       -1.19     11.58 o
  -9   3   8        2.04        4.21      9.83 o
  -8   3   8        5.66        7.01     10.07 o
  -7   3   8       45.55       49.62      7.58 o
  -6   3   8      175.15      191.29      6.31 o
  -5   3   8        0.09       -2.94      5.50 o
  -4   3   8       26.35       26.79      5.16 o
  -3   3   8      500.26      488.34      9.32 o
  -2   3   8       80.80       91.03      4.74 o
  -1   3   8        0.39        2.93      4.32 o
   0   3   8     1051.20     1039.53     23.65 o
   1   3   8       73.17       75.41      4.56 o
   2   3   8      145.19      144.46      4.88 o
   3   3   8      496.38      500.33      6.08 o
   4   3   8        0.85        4.60      5.50 o
   5   3   8        2.16        5.22      7.42 o
   6   3   8       64.51       64.68      8.47 o
   7   3   8        0.56      -10.73     10.73 o
   8   3   8        5.68        7.73     12.11 o
   9   3   8        5.98       -6.69     14.09 o
  10   3   8       32.27       13.62     16.77 o
 -10   4   8       69.04       45.04     12.65 o
  -9   4   8       28.84       21.83     11.68 o
  -8   4   8       18.88       20.62      9.31 o
  -7   4   8       14.03       15.39      6.43 o
  -6   4   8       81.75       90.04      6.20 o
  -5   4   8      148.33      150.38      5.62 o
  -4   4   8      222.79      215.74     11.03 o
  -3   4   8      265.92      235.55      9.03 o
  -2   4   8      291.93      283.47      6.89 o
  -1   4   8       31.11       24.00      4.74 o
   0   4   8      200.23      207.84      7.27 o
   1   4   8        4.70        0.89      4.58 o
   2   4   8        2.75        6.06      4.31 o
   3   4   8      188.54      181.95      5.32 o
   4   4   8       88.11       86.39      5.09 o
   5   4   8       56.36       55.08     12.21 o
   6   4   8        9.66       14.53      8.04 o
   7   4   8       76.06       75.30      9.44 o
   8   4   8       29.94       12.68     15.16 o
   9   4   8        0.07       -3.88     14.25 o
  10   4   8       30.61       13.78     16.64 o
 -10   5   8       35.81       26.14     10.59 o
  -9   5   8       27.17       19.40     12.04 o
  -8   5   8      255.17      268.85     14.92 o
  -7   5   8       45.06       47.44      7.15 o
  -6   5   8        4.43        6.60      6.04 o
  -5   5   8        1.28        0.28      6.04 o
  -4   5   8       42.35       41.03      5.46 o
  -3   5   8       48.92       45.73      5.13 o
  -2   5   8      894.62      882.34     24.02 o
  -1   5   8      265.50      241.38      6.44 o
   0   5   8      289.67      272.67      8.32 o
   1   5   8      375.67      377.12      9.78 o
   2   5   8        4.54        4.94      4.38 o
   3   5   8      121.33      118.96      4.84 o
   4   5   8       15.17       16.75      4.75 o
   5   5   8      106.97      116.39      7.58 o
   6   5   8      131.03      144.25     15.11 o
   7   5   8       23.50       26.11      9.25 o
   8   5   8      123.82       89.40     26.21 o
   9   5   8       11.25       -4.14     14.64 o
  10   5   8       33.83       -5.86     12.47 o
 -10   6   8       10.79        0.49     12.64 o
  -9   6   8       26.63       21.09     12.50 o
  -8   6   8       69.08       75.22      8.25 o
  -7   6   8      114.19      113.94      7.07 o
  -6   6   8       84.28       72.66      8.14 o
  -5   6   8       31.63       32.03      5.79 o
  -4   6   8       27.78       18.98      5.24 o
  -3   6   8        1.20       -1.71      6.58 o
  -2   6   8       58.17       53.92      6.10 o
  -1   6   8      197.58      195.23      6.30 o
   0   6   8      267.65      273.68      7.36 o
   1   6   8        5.59       -3.83      6.02 o
   2   6   8      144.41      142.58      5.40 o
   3   6   8       73.36       71.36      5.01 o
   4   6   8       64.27       55.35      4.71 o
   5   6   8       40.86       48.68      6.38 o
   6   6   8       59.70       56.41     13.18 o
   7   6   8        2.51       -0.70     14.04 o
   8   6   8       47.96       41.91     10.67 o
   9   6   8        2.73       -1.69     14.58 o
  -9   7   8       27.21       14.96     12.17 o
  -8   7   8        1.50        5.46      8.35 o
  -7   7   8        4.76        2.16      6.69 o
  -6   7   8      149.74      143.49      6.44 o
  -5   7   8       96.91       79.31      6.11 o
  -4   7   8       53.73       39.73      6.38 o
  -3   7   8      163.98      179.46      7.66 o
  -2   7   8       17.76       11.10      5.17 o
  -1   7   8       13.83       17.40      6.02 o
   0   7   8        0.57        5.26      5.79 o
   1   7   8      579.91      564.07     11.54 o
   2   7   8        0.75        3.57      7.06 o
   3   7   8        2.70        4.26      4.49 o
   4   7   8       28.72       23.47      5.29 o
   5   7   8      153.77      153.93      6.23 o
   6   7   8        5.71        2.70      7.63 o
   7   7   8        3.43        8.91     16.72 o
   8   7   8        9.99        4.54      8.27 o
   9   7   8       59.92       44.26     13.52 o
  -9   8   8        1.54        2.15     10.63 o
  -8   8   8        1.10        2.23      9.45 o
  -7   8   8       11.22       10.38      7.29 o
  -6   8   8       77.82       86.39      6.46 o
  -5   8   8       82.40      110.32      6.27 o
  -4   8   8      474.56      443.05      7.13 o
  -3   8   8      148.46      113.09      8.48 o
  -2   8   8      272.65      226.29      7.07 o
  -1   8   8      261.38      244.50      6.89 o
   0   8   8      110.63      107.71      6.32 o
   1   8   8       10.89       12.08      6.31 o
   2   8   8       77.56       58.79      6.49 o
   3   8   8       13.08        9.81      4.74 o
   4   8   8        1.92       13.04      6.42 o
   5   8   8       10.40       11.73      5.80 o
   6   8   8       23.92       20.35      8.05 o
   7   8   8        1.91        4.38     14.87 o
   8   8   8        5.62        5.13     20.29 o
   9   8   8       16.40        1.38     12.31 o
  -9   9   8        0.28        2.33      9.50 o
  -8   9   8        2.19        2.63      7.05 o
  -7   9   8        6.46        3.48      7.73 o
  -6   9   8        0.59        3.35      6.53 o
  -5   9   8       16.55        4.50      8.15 o
  -4   9   8       34.89       37.77      7.73 o
  -3   9   8        0.12       -2.03      7.09 o
  -2   9   8      274.08      266.12      7.13 o
  -1   9   8      403.04      344.61      7.49 o
   0   9   8      911.74      789.81     10.17 o
   1   9   8       21.22       20.26      6.54 o
   2   9   8       66.13       36.56      5.56 o
   3   9   8        0.23        2.14      4.73 o
   4   9   8       29.30       21.70      6.14 o
   5   9   8      127.94      125.37      6.21 o
   6   9   8       40.62       47.80      7.69 o
   7   9   8        1.04        3.75     16.43 o
   8   9   8        3.34       -0.94     18.46 o
   9   9   8        0.00        0.28     10.86 o
  -9  10   8        9.34       12.09     13.87 o
  -8  10   8        0.00       -2.36      8.71 o
  -7  10   8       28.55       28.78      6.99 o
  -6  10   8        9.54        5.27      6.86 o
  -5  10   8       15.36       17.32      7.07 o
  -4  10   8       16.19       14.38      7.52 o
  -3  10   8      405.78      380.18      7.76 o
  -2  10   8       72.42       60.47      7.24 o
  -1  10   8      112.37      147.43      7.02 o
   0  10   8      163.68      184.39      7.12 o
   1  10   8      235.43      218.37      5.84 o
   2  10   8      669.52      590.22      9.93 o
   3  10   8      183.70      165.18      6.08 o
   4  10   8        3.29        4.21      6.35 o
   5  10   8       45.65       49.78      6.96 o
   6  10   8       17.69       16.01      7.78 o
   7  10   8       16.62       11.51     13.83 o
   8  10   8        2.51        3.23     19.48 o
  -8  11   8       10.30        1.86      8.37 o
  -7  11   8        1.26       -1.76      7.37 o
  -6  11   8        2.47        0.56      6.28 o
  -5  11   8        1.36        5.90      8.11 o
  -4  11   8      155.53      154.21      8.84 o
  -3  11   8       11.78       10.27      7.05 o
  -2  11   8       10.64       -4.92      7.10 o
  -1  11   8      747.82      690.28     17.16 o
   0  11   8      265.83      240.50      6.00 o
   1  11   8      334.84      278.02      6.17 o
   2  11   8      138.85      132.62      6.17 o
   3  11   8       11.29       13.51      6.03 o
   4  11   8       17.32       24.76      6.85 o
   5  11   8        2.56       -2.31      7.31 o
   6  11   8        0.00        1.82      7.49 o
   7  11   8       29.58       30.25     12.89 o
   8  11   8        8.09        4.11     20.91 o
  -8  12   8        8.94        5.20     10.08 o
  -7  12   8        0.89        3.60      8.33 o
  -6  12   8        0.27        1.92      6.99 o
  -5  12   8       45.90       48.62      7.40 o
  -4  12   8        9.40       15.26      6.96 o
  -3  12   8       63.78       53.68      6.63 o
  -2  12   8      337.07      338.79      9.29 o
  -1  12   8      477.11      468.44      9.42 o
   0  12   8        0.24       -2.10      5.96 o
   1  12   8      125.53      115.63      6.24 o
   2  12   8        4.72        4.92      7.42 o
   3  12   8        9.60        5.05      6.52 o
   4  12   8        2.25        5.67      6.81 o
   5  12   8       38.39       38.74      7.94 o
   6  12   8        4.43        3.77      8.16 o
   7  12   8       38.86       28.81     11.42 o
  -7  13   8        3.45        2.10     10.12 o
  -6  13   8        1.36        2.67      9.46 o
  -5  13   8        8.58        5.00      7.07 o
  -4  13   8       12.14        5.43      7.11 o
  -3  13   8       22.13       23.64      6.76 o
  -2  13   8      107.55      110.23      6.65 o
  -1  13   8        4.71        9.34      6.41 o
   0  13   8        7.66        3.59      6.31 o
   1  13   8      138.98      140.67      8.21 o
   2  13   8       66.83       77.03      8.20 o
   3  13   8      154.70      163.43      8.84 o
   4  13   8        2.77        1.82      8.24 o
   5  13   8       36.45       44.94      9.10 o
   6  13   8        1.14       -0.71      9.04 o
   7  13   8        1.99        1.73     11.93 o
  -6  14   8        2.49       -2.93     11.20 o
  -5  14   8        7.27        6.45      7.46 o
  -4  14   8       21.42       26.35      7.71 o
  -3  14   8       16.32       15.01      7.38 o
  -2  14   8       11.01       11.03      6.81 o
  -1  14   8        1.00        7.78      6.98 o
   0  14   8        1.64       -4.34      8.23 o
   1  14   8        2.61        2.29      8.52 o
   2  14   8        5.12        9.99      8.82 o
   3  14   8        0.17        0.37      9.06 o
   4  14   8       25.80       31.93      8.08 o
   5  14   8       26.92       14.69      9.24 o
   6  14   8        2.85        1.27      9.30 o
  -6  15   8       11.86        2.59      8.75 o
  -5  15   8        0.08       -6.16     10.06 o
  -4  15   8       16.02       27.02     10.28 o
  -3  15   8        2.79        5.00      9.64 o
  -2  15   8        2.20        0.61      9.29 o
  -1  15   8       29.30       25.24      9.11 o
   0  15   8        3.30       -0.14      9.11 o
   1  15   8       65.70       75.61     12.87 o
   2  15   8        3.14        2.67      9.48 o
   3  15   8       13.93       16.52      8.57 o
   4  15   8        1.48       -4.52      8.68 o
   5  15   8       29.22       18.18     10.12 o
  -5  16   8        6.21        0.68     10.96 o
  -4  16   8        0.10        2.74     11.40 o
  -3  16   8        0.04       -2.11     10.69 o
  -2  16   8        8.74        9.16     10.31 o
  -1  16   8       36.32       45.13      9.75 o
   0  16   8        0.87       -3.26      9.89 o
   1  16   8        3.64        4.38     10.27 o
   2  16   8        1.80        2.37     10.19 o
   3  16   8        0.81        1.31      8.92 o
   4  16   8        2.83       -0.44     10.18 o
  -3  17   8        6.31       -3.75     11.89 o
  -2  17   8        8.90        3.23      9.30 o
  -1  17   8        0.15        0.45      8.93 o
   0  17   8       21.60       22.01     11.08 o
   1  17   8        1.95        2.28     11.25 o
   2  17   8        0.04        6.42     11.26 o
   3  17   8        1.88        5.15      8.60 o
  -9   0   9       68.07       67.63     13.20 o
  -7   0   9        5.75        6.39      9.27 o
  -5   0   9        2.17        2.53      8.70 o
  -3   0   9      945.15      952.82     44.94 o
  -1   0   9       47.83       57.72      5.35 o
   1   0   9     1161.01     1185.05     35.45 o
   3   0   9       58.06       65.58      5.59 o
   5   0   9        4.17        5.47      9.25 o
   7   0   9       85.32       95.14     10.89 o
   9   0   9       77.64       64.30     17.08 o
 -10   1   9        2.65       -2.47     14.37 o
  -9   1   9       10.02       10.00      9.27 o
  -8   1   9        0.11        0.65      8.50 o
  -7   1   9        9.95       14.43      7.96 o
  -6   1   9       22.66       31.34      6.85 o
  -5   1   9        0.80        0.90      5.07 o
  -4   1   9        7.14       14.26      5.21 o
  -3   1   9        0.00        3.19      4.51 o
  -2   1   9     2246.80     2149.05     44.70 o
  -1   1   9      317.18      298.05      6.55 o
   0   1   9      216.81      179.25      5.92 o
   1   1   9      103.30       98.49      3.95 o
   2   1   9     1326.00     1345.88     15.35 o
   3   1   9      177.85      172.39      4.62 o
   4   1   9      502.16      509.56      5.91 o
   5   1   9        3.50        0.60      6.11 o
   6   1   9        4.41       11.30      7.16 o
   7   1   9       79.96       92.63      7.80 o
   8   1   9        1.93       -3.34      8.57 o
   9   1   9        3.97        0.03      9.76 o
  10   1   9        5.81       -9.71     16.69 o
 -10   2   9        0.64        1.50     11.81 o
  -9   2   9        1.24        1.75      9.76 o
  -8   2   9       17.97       17.05      8.57 o
  -7   2   9       17.08       20.98      7.45 o
  -6   2   9       17.66       22.28      5.54 o
  -5   2   9       21.02       17.41      5.48 o
  -4   2   9      676.06      665.31      7.73 o
  -3   2   9      450.82      439.08      6.20 o
  -2   2   9      301.22      313.76      9.06 o
  -1   2   9        8.45        2.49      4.34 o
   0   2   9      198.73      189.27      4.51 o
   1   2   9     1775.72     1742.69     31.75 o
   2   2   9      345.82      364.71     13.40 o
   3   2   9      479.82      480.25      4.46 o
   4   2   9      226.26      222.96      5.09 o
   5   2   9        0.23        2.19      5.74 o
   6   2   9      176.38      191.33     10.98 o
   7   2   9       45.57       46.94      7.67 o
   8   2   9       10.35       10.52     12.03 o
   9   2   9        0.41       12.19     14.01 o
  10   2   9        0.00        2.16     16.72 o
 -10   3   9        1.48        3.76     11.61 o
  -9   3   9        0.50        4.16      8.78 o
  -8   3   9       12.89       13.54      9.21 o
  -7   3   9       27.10       29.66      7.48 o
  -6   3   9      211.61      210.48      8.38 o
  -5   3   9      238.89      231.49     11.07 o
  -4   3   9      145.50      156.24      5.70 o
  -3   3   9      347.06      331.95     10.22 o
  -2   3   9       55.60       51.75      4.52 o
  -1   3   9       28.59       23.34      4.29 o
   0   3   9        2.50        2.64      3.86 o
   1   3   9      889.73      886.02     13.63 o
   2   3   9      129.63      132.43      4.51 o
   3   3   9      982.40      976.91      8.77 o
   4   3   9      270.61      274.66      6.18 o
   5   3   9       13.46       20.00      7.40 o
   6   3   9        7.61       11.56      8.30 o
   7   3   9       37.29       51.46     10.68 o
   8   3   9       54.19       63.29     12.81 o
   9   3   9        1.15        0.70     14.12 o
  10   3   9        9.66        5.26     16.98 o
 -10   4   9        0.12        2.11     11.10 o
  -9   4   9        6.01        4.07     10.71 o
  -8   4   9        0.20       -1.31      9.35 o
  -7   4   9       78.38       85.32      6.79 o
  -6   4   9       47.40       54.08      5.73 o
  -5   4   9       47.60       49.96      6.14 o
  -4   4   9      264.36      264.09      6.77 o
  -3   4   9       33.29       36.13      5.13 o
  -2   4   9       27.04       24.20      4.66 o
  -1   4   9       10.43       14.32      4.64 o
   0   4   9        1.46        6.31      4.84 o
   1   4   9       61.16       54.82      4.65 o
   2   4   9       34.28       29.25      4.37 o
   3   4   9      335.07      345.43      6.95 o
   4   4   9       40.40       44.83      5.30 o
   5   4   9       34.04       41.07     12.32 o
   6   4   9      111.65      110.57      8.34 o
   7   4   9       13.53       13.73      9.83 o
   8   4   9       19.23       34.48     12.16 o
   9   4   9        4.76       -2.68     14.40 o
  10   4   9        5.23        3.62     17.27 o
 -10   5   9       21.29        4.42     12.43 o
  -9   5   9        7.78        8.21     12.20 o
  -8   5   9        3.27        0.62      7.55 o
  -7   5   9        1.94       -1.29      7.65 o
  -6   5   9        8.85        7.24      5.92 o
  -5   5   9       63.90       61.62      5.57 o
  -4   5   9        5.45        8.08      5.18 o
  -3   5   9       11.21       14.03      5.17 o
  -2   5   9      296.16      278.79      8.05 o
  -1   5   9     1033.80      989.67     21.10 o
   0   5   9        0.07        3.56      4.86 o
   1   5   9      196.58      199.47      7.69 o
   2   5   9      113.86      112.90      4.62 o
   3   5   9      276.66      258.03      5.44 o
   4   5   9        5.04        6.72      4.70 o
   5   5   9       57.49       58.83      6.43 o
   6   5   9        0.76       -2.68     12.66 o
   7   5   9      138.00      151.02      9.83 o
   8   5   9       16.54       19.40     12.16 o
   9   5   9        3.52        7.42     14.53 o
 -10   6   9        4.98        0.03     12.90 o
  -9   6   9        1.79        2.69     11.33 o
  -8   6   9       44.84       48.20      8.54 o
  -7   6   9       27.28       36.59      6.93 o
  -6   6   9       31.11       34.92      5.93 o
  -5   6   9        0.68        6.60      5.90 o
  -4   6   9        0.55        2.45      5.16 o
  -3   6   9       32.91       33.04      5.59 o
  -2   6   9        4.04        0.51      4.92 o
  -1   6   9        5.57       13.31      7.11 o
   0   6   9       80.75       76.82      6.60 o
   1   6   9      297.54      310.09      6.98 o
   2   6   9       54.39       62.53      4.67 o
   3   6   9       11.58       11.34      4.56 o
   4   6   9      199.78      193.42      5.11 o
   5   6   9       17.14       20.97      6.40 o
   6   6   9      151.75      148.84     13.91 o
   7   6   9        9.31       12.44      9.40 o
   8   6   9        8.20        9.43     11.38 o
   9   6   9       10.13       10.37     15.18 o
  -9   7   9        0.51        2.70     13.12 o
  -8   7   9        0.01       -0.09      7.73 o
  -7   7   9        3.22        7.56      7.34 o
  -6   7   9      454.98      446.39     12.39 o
  -5   7   9        0.11        4.25      5.63 o
  -4   7   9      454.53      448.59     13.83 o
  -3   7   9       35.06       33.53      6.47 o
  -2   7   9        4.23        7.12      6.13 o
  -1   7   9      124.72      134.01      6.38 o
   0   7   9      480.42      485.29      7.48 o
   1   7   9       74.30       74.19      6.73 o
   2   7   9       16.95       16.25      5.19 o
   3   7   9      107.34      118.58      4.79 o
   4   7   9      222.05      197.64      5.28 o
   5   7   9        2.85        3.46      6.08 o
   6   7   9        0.31       -1.95      8.42 o
   7   7   9       66.23       63.60     15.42 o
   8   7   9       20.96       14.73     11.02 o
   9   7   9        1.63      -15.37     15.94 o
  -9   8   9        8.55        5.65      8.84 o
  -8   8   9        2.44        3.57      9.61 o
  -7   8   9       12.29       11.91      7.06 o
  -6   8   9      104.80      104.36      7.04 o
  -5   8   9      183.12      194.39      6.24 o
  -4   8   9      592.37      542.36     12.97 o
  -3   8   9      142.87      129.71      7.01 o
  -2   8   9       32.04       20.11      6.53 o
  -1   8   9        0.00       -2.30      6.17 o
   0   8   9        8.03       11.16      5.04 o
   1   8   9       26.05       33.01      6.45 o
   2   8   9      926.85      834.92      8.59 o
   3   8   9      106.38      114.81      5.11 o
   4   8   9       48.30       58.36      5.62 o
   5   8   9       50.34       48.87      6.12 o
   6   8   9        6.19       13.91      8.84 o
   7   8   9      117.99      133.68     15.83 o
   8   8   9        0.41        2.99     20.34 o
   9   8   9        0.30        1.61     12.83 o
  -9   9   9        9.10        2.34      9.29 o
  -8   9   9       43.29       24.33      9.61 o
  -7   9   9        1.59       -0.71      7.48 o
  -6   9   9        0.11        8.89      6.59 o
  -5   9   9      151.80      137.82      6.74 o
  -4   9   9        0.10        2.53      7.58 o
  -3   9   9      184.80      202.92      9.43 o
  -2   9   9      589.99      551.93     21.34 o
  -1   9   9      114.53      113.48      6.55 o
   0   9   9       30.75       13.64      6.36 o
   1   9   9      125.41      123.39      9.88 o
   2   9   9       22.57       40.90      5.46 o
   3   9   9      209.06      202.55      7.39 o
   4   9   9      174.80      162.63      6.19 o
   5   9   9       55.97       54.02      6.35 o
   6   9   9       18.20       18.18      7.93 o
   7   9   9       14.94        6.75     16.72 o
   8   9   9        2.85       -0.21     19.01 o
  -8  10   9        0.62        6.91      8.30 o
  -7  10   9        0.00        4.44      8.80 o
  -6  10   9        0.70        6.96      8.00 o
  -5  10   9        7.17        9.94      7.18 o
  -4  10   9       23.86       16.01      7.32 o
  -3  10   9       83.25       54.43      7.14 o
  -2  10   9       66.67       72.12      7.35 o
  -1  10   9        9.99        6.44     10.68 o
   0  10   9      231.39      194.96      7.15 o
   1  10   9       21.53       17.90      4.89 o
   2  10   9        3.75        9.38      5.69 o
   3  10   9       46.94       44.12      5.26 o
   4  10   9        1.57        1.82      6.98 o
   5  10   9        0.36        3.43      6.35 o
   6  10   9       57.50       68.25      8.25 o
   7  10   9        2.15        4.56     14.22 o
   8  10   9        7.13        1.02     20.00 o
  -8  11   9        5.49        7.82      8.62 o
  -7  11   9        0.75        1.13      7.43 o
  -6  11   9        5.24        7.95      7.55 o
  -5  11   9       63.01       68.79      8.17 o
  -4  11   9        0.03        8.80      8.51 o
  -3  11   9       64.37       58.85      7.47 o
  -2  11   9      142.86      166.92      7.62 o
  -1  11   9       13.37        0.75      7.28 o
   0  11   9       71.34       60.52      5.80 o
   1  11   9      149.31      140.96      6.09 o
   2  11   9      182.69      188.26      6.74 o
   3  11   9       20.45       22.64      6.18 o
   4  11   9       23.31       25.77      6.95 o
   5  11   9        4.07        7.83      6.67 o
   6  11   9        6.68        5.77      7.90 o
   7  11   9        3.30        4.04     10.74 o
  -8  12   9        4.20       -2.29     12.58 o
  -7  12   9       11.69       10.61      7.79 o
  -6  12   9        3.45        2.93      6.77 o
  -5  12   9        0.17        2.66      6.83 o
  -4  12   9        5.23       11.19      6.87 o
  -3  12   9      124.81      127.48      6.49 o
  -2  12   9        3.37        9.48      6.20 o
  -1  12   9        7.50        8.91      6.06 o
   0  12   9      144.96      134.80      6.32 o
   1  12   9       98.03       94.12      6.68 o
   2  12   9       25.73       37.94      7.62 o
   3  12   9        0.91        1.83      6.53 o
   4  12   9       67.39       64.38      7.12 o
   5  12   9        8.71       15.11      7.09 o
   6  12   9       15.70        8.82      8.69 o
   7  12   9       17.30        9.18     12.75 o
  -7  13   9       12.07       10.18      8.39 o
  -6  13   9        4.10        0.31      7.32 o
  -5  13   9       18.32        9.60      7.22 o
  -4  13   9        3.99        3.95      7.27 o
  -3  13   9       66.35       69.16      6.86 o
  -2  13   9        9.19       15.60      6.52 o
  -1  13   9       61.77       59.45      6.58 o
   0  13   9       17.56       14.35      6.36 o
   1  13   9       22.03       15.53      8.10 o
   2  13   9       24.17       22.91      8.29 o
   3  13   9       99.52      107.18      7.31 o
   4  13   9        0.01       -4.19      8.00 o
   5  13   9       58.10       52.47      8.68 o
   6  13   9        8.28        6.44      8.98 o
  -6  14   9        0.86       -0.81      8.85 o
  -5  14   9        1.04       -1.40      8.33 o
  -4  14   9      104.67      115.57      8.10 o
  -3  14   9       25.47       24.02      7.46 o
  -2  14   9        0.01        1.80      7.10 o
  -1  14   9       10.94       21.58      6.98 o
   0  14   9        5.66       -1.19      8.43 o
   1  14   9        0.03       -2.70      7.03 o
   2  14   9        2.93        5.31      9.68 o
   3  14   9      120.44      121.65      7.76 o
   4  14   9        6.72       -1.55      8.15 o
   5  14   9       51.59       39.94      9.54 o
   6  14   9        2.23        0.87      9.54 o
  -5  15   9       58.90       35.29     10.33 o
  -4  15   9        0.03        2.59     10.59 o
  -3  15   9        2.58        5.45      9.81 o
  -2  15   9       76.78       81.14     10.59 o
  -1  15   9       12.89       14.91      9.20 o
   0  15   9        0.67       -0.14      9.13 o
   1  15   9       20.00       16.90      9.42 o
   2  15   9       19.16       10.63     10.45 o
   3  15   9        4.45        5.17      8.23 o
   4  15   9        0.58       -1.05      9.56 o
   5  15   9        0.48       -0.24     10.35 o
  -4  16   9        0.15        1.49     11.67 o
  -3  16   9        0.65       -2.72     10.82 o
  -2  16   9        0.56        6.01     10.34 o
  -1  16   9       36.71       33.47     10.12 o
   0  16   9       56.15       62.53     11.24 o
   1  16   9       29.62       31.48     11.41 o
   2  16   9       12.10        8.67     11.45 o
   3  16   9       13.95        9.73      8.23 o
   4  16   9       32.85       23.83      9.99 o
  -3  17   9       19.80       -0.93      8.76 o
  -2  17   9       25.67       34.72     11.60 o
  -1  17   9        0.36       -0.17     11.36 o
   0  17   9       73.73       42.27     25.80 o
   1  17   9        6.68       12.71     11.72 o
   2  17   9        0.10       -1.29     12.73 o
 -10   0  10       10.27        6.07     19.09 o
  -8   0  10       27.88       26.41     12.01 o
  -6   0  10       36.12       28.15      9.69 o
  -4   0  10      312.19      307.43     15.46 o
  -2   0  10     3139.23     3235.73    128.97 o
   0   0  10     4271.33     4488.47    118.88 o
   2   0  10      558.53      601.41      8.63 o
   4   0  10      309.82      305.82      7.29 o
   6   0  10       53.21       56.88     10.42 o
   8   0  10        3.63       -4.45     12.16 o
  10   0  10        1.23       -0.70     16.90 o
 -10   1  10       41.77       34.29     13.77 o
  -9   1  10       31.32       31.35     11.85 o
  -8   1  10        4.31        6.08      8.55 o
  -7   1  10      278.04      310.30      8.22 o
  -6   1  10       11.07       14.02      6.94 o
  -5   1  10       33.01       38.59      5.47 o
  -4   1  10      530.34      539.68     15.63 o
  -3   1  10       13.78       11.89      4.30 o
  -2   1  10       34.86       48.26      3.60 o
  -1   1  10      987.91     1066.57     26.25 o
   0   1  10      758.47      818.87      9.92 o
   1   1  10      455.53      436.07      6.57 o
   2   1  10     1990.70     2062.50     36.73 o
   3   1  10      267.13      264.78      4.99 o
   4   1  10      321.12      343.19      5.53 o
   5   1  10        3.82       -0.21      5.65 o
   6   1  10        7.89       11.33      7.07 o
   7   1  10        0.12       -0.48      7.54 o
   8   1  10       22.31       28.88      8.77 o
   9   1  10        0.61       -8.59     14.38 o
  10   1  10        3.66       -0.57     17.21 o
 -10   2  10        6.63        0.83     13.85 o
  -9   2  10        2.40        2.56     10.37 o
  -8   2  10       29.15       36.33      7.80 o
  -7   2  10       97.90      111.78      8.41 o
  -6   2  10      339.00      359.35     16.04 o
  -5   2  10      499.92      493.92     11.96 o
  -4   2  10      321.45      309.60      7.40 o
  -3   2  10      242.63      254.91      5.68 o
  -2   2  10       40.80       49.88      4.78 o
  -1   2  10      295.93      306.49     10.25 o
   0   2  10      187.32      165.14      4.46 o
   1   2  10       55.12       75.57      4.08 o
   2   2  10      163.51      198.81      4.39 o
   3   2  10      203.94      195.62      4.86 o
   4   2  10      520.21      533.52      5.72 o
   5   2  10      162.27      177.57     10.19 o
   6   2  10      303.23      314.86      7.61 o
   7   2  10        3.11        0.94      7.54 o
   8   2  10        9.79        0.47     12.60 o
   9   2  10       34.25       20.68     17.76 o
  10   2  10        0.57       -1.38     17.34 o
 -10   3  10        4.40        2.97     11.66 o
  -9   3  10        2.30        5.32     10.28 o
  -8   3  10       44.71       57.17      9.37 o
  -7   3  10        0.05        4.02      6.50 o
  -6   3  10       64.81       61.06      5.84 o
  -5   3  10       31.55       35.64      5.63 o
  -4   3  10      152.75      153.90      4.96 o
  -3   3  10      354.91      323.50      5.89 o
  -2   3  10       26.97       31.28      4.71 o
  -1   3  10       53.21       45.93      4.30 o
   0   3  10       12.52       12.14      3.97 o
   1   3  10      175.94      176.13      4.43 o
   2   3  10      111.26      105.82      4.14 o
   3   3  10        0.90        5.25      4.04 o
   4   3  10      254.56      255.61      5.82 o
   5   3  10      229.05      250.87     18.74 o
   6   3  10      328.62      330.32      9.60 o
   7   3  10        0.01        1.48     11.28 o
   8   3  10       52.67       49.48     12.29 o
   9   3  10        8.52       -2.63     14.27 o
  10   3  10       13.01        0.08     12.50 o
 -10   4  10        0.01       -1.55     12.68 o
  -9   4  10        5.54        2.85      9.93 o
  -8   4  10       39.24       44.88      9.75 o
  -7   4  10       22.78       22.10      6.58 o
  -6   4  10        0.71        4.61      6.05 o
  -5   4  10        2.08        3.93      5.63 o
  -4   4  10        7.90        8.56      5.63 o
  -3   4  10        1.00        3.71      5.13 o
  -2   4  10      357.80      344.93      7.67 o
  -1   4  10       79.21       76.00      4.44 o
   0   4  10      149.00      125.31      5.61 o
   1   4  10      242.51      233.07      4.90 o
   2   4  10       40.48       38.97      4.50 o
   3   4  10      200.54      210.36      5.39 o
   4   4  10      162.10      165.26      5.61 o
   5   4  10      128.24      127.08      7.89 o
   6   4  10      119.62      113.35      9.06 o
   7   4  10        9.69        2.78      9.98 o
   8   4  10        0.79        6.41     12.27 o
   9   4  10        6.81        3.98     14.61 o
 -10   5  10       40.73       20.30     12.10 o
  -9   5  10        0.88       -1.56     11.21 o
  -8   5  10       55.67       61.24      7.89 o
  -7   5  10       27.19       30.37      6.31 o
  -6   5  10      117.82      123.81      8.02 o
  -5   5  10        0.92        1.63      5.47 o
  -4   5  10      182.62      161.41      5.58 o
  -3   5  10      127.79      128.73      7.80 o
  -2   5  10      572.24      537.69     15.28 o
  -1   5  10        2.64        2.05      4.87 o
   0   5  10        2.08        2.93      4.93 o
   1   5  10       10.74        8.17      4.33 o
   2   5  10      493.85      489.89     11.04 o
   3   5  10        0.01        0.15      4.59 o
   4   5  10        3.13       -0.06      4.99 o
   5   5  10        3.68        3.92      6.26 o
   6   5  10       33.42       32.83      8.12 o
   7   5  10        7.44        5.10      9.73 o
   8   5  10      224.08      219.28     13.62 o
   9   5  10       17.77        9.48     15.47 o
  -9   6  10        4.14        3.27     11.61 o
  -8   6  10      190.89      185.53      9.00 o
  -7   6  10        6.76       13.67      7.03 o
  -6   6  10        0.72        2.42      6.29 o
  -5   6  10        0.01        2.62      6.40 o
  -4   6  10       34.20       37.82      5.30 o
  -3   6  10        3.63        6.30      5.10 o
  -2   6  10       11.81       17.06      5.04 o
  -1   6  10      513.42      493.21     21.03 o
   0   6  10        7.07       10.54      5.06 o
   1   6  10        6.58        3.10      5.50 o
   2   6  10       12.36        9.43      4.44 o
   3   6  10      220.97      209.31      5.51 o
   4   6  10        0.81       -2.21      4.71 o
   5   6  10        3.36       10.05      6.46 o
   6   6  10      173.33      168.81     14.17 o
   7   6  10       10.35        9.24      9.24 o
   8   6  10        5.04        4.53     11.54 o
   9   6  10       35.37       16.17     15.70 o
  -9   7  10       14.05        6.72     12.18 o
  -8   7  10        0.10        2.46      7.82 o
  -7   7  10        0.10        5.91      6.96 o
  -6   7  10       94.30       89.05      6.46 o
  -5   7  10       15.42       17.82      5.84 o
  -4   7  10       16.94       21.47      5.77 o
  -3   7  10      257.66      260.90      5.81 o
  -2   7  10       74.90       76.82      5.33 o
  -1   7  10       52.89       54.11      6.22 o
   0   7  10        5.34       -1.76      6.32 o
   1   7  10       99.71       87.40      5.66 o
   2   7  10      197.05      183.93      5.08 o
   3   7  10        9.60       11.23      4.90 o
   4   7  10      228.00      201.33      5.21 o
   5   7  10        9.90       12.65      5.97 o
   6   7  10       21.25       25.81     13.85 o
   7   7  10       70.64       59.33     16.04 o
   8   7  10       22.61       15.23     11.30 o
   9   7  10       23.19       14.17     16.38 o
  -9   8  10       15.15        9.49     10.05 o
  -8   8  10       31.58       29.41      8.69 o
  -7   8  10       93.40       95.83      7.37 o
  -6   8  10       39.57       44.67      6.55 o
  -5   8  10      120.83      133.12      6.74 o
  -4   8  10      776.07      730.15     25.14 o
  -3   8  10        5.70        2.18      5.49 o
  -2   8  10       62.19       61.22      6.68 o
  -1   8  10       29.88       27.97      4.99 o
   0   8  10      281.86      273.81      7.16 o
   1   8  10       18.56       30.46      6.46 o
   2   8  10      256.37      223.57      5.77 o
   3   8  10       39.72       42.79      4.38 o
   4   8  10       22.01       20.74      5.09 o
   5   8  10      321.04      300.02      7.16 o
   6   8  10       41.55       52.42      9.21 o
   7   8  10       16.51       24.35     15.78 o
   8   8  10        7.68        3.91     11.84 o
  -9   9  10       11.77        7.57      9.67 o
  -8   9  10       37.34       29.34      9.16 o
  -7   9  10      146.47      157.08      7.99 o
  -6   9  10       28.02       34.85      7.81 o
  -5   9  10       35.63       40.11      6.52 o
  -4   9  10        4.40       12.45      5.45 o
  -3   9  10        0.37        3.84      6.92 o
  -2   9  10      129.87      107.62     10.27 o
  -1   9  10        0.02        5.23      6.45 o
   0   9  10      420.48      380.70      7.28 o
   1   9  10       13.57       17.81      7.70 o
   2   9  10        2.04        0.47      5.51 o
   3   9  10      435.87      414.45      6.01 o
   4   9  10       30.23       32.33      5.80 o
   5   9  10        0.83        1.35      6.52 o
   6   9  10       22.20       26.80      8.31 o
   7   9  10        3.54       -2.55     13.65 o
   8   9  10       14.12       -4.54     12.11 o
  -8  10  10        0.77        1.11      8.64 o
  -7  10  10       66.21       74.83      8.59 o
  -6  10  10        0.81        5.99      7.43 o
  -5  10  10       37.93       41.54      6.62 o
  -4  10  10       19.76       24.21      6.16 o
  -3  10  10      100.68       86.68      7.26 o
  -2  10  10      117.33      111.56     16.32 o
  -1  10  10       14.25       23.36      6.92 o
   0  10  10      441.39      419.56      7.93 o
   1  10  10      365.64      325.27      7.77 o
   2  10  10       38.33       40.11      6.10 o
   3  10  10        3.66        4.74      5.20 o
   4  10  10        6.15        9.53      5.99 o
   5  10  10       78.61       82.81      6.67 o
   6  10  10       40.43       38.91      8.46 o
   7  10  10        0.06        3.78     14.56 o
   8  10  10        2.65        3.83     20.70 o
  -8  11  10       31.63       16.08      9.27 o
  -7  11  10       12.18       12.46      7.43 o
  -6  11  10        4.44        7.37      8.19 o
  -5  11  10        2.41        3.14      7.33 o
  -4  11  10      125.88      132.03      8.22 o
  -3  11  10      178.58      202.62      8.05 o
  -2  11  10        0.58        1.00      7.65 o
  -1  11  10      337.81      287.65      6.71 o
   0  11  10       16.57       24.73      7.21 o
   1  11  10       10.87       12.38      6.13 o
   2  11  10      460.37      451.88      7.29 o
   3  11  10      119.11      121.76      6.60 o
   4  11  10       62.63       62.05      6.12 o
   5  11  10        8.20        5.88      6.91 o
   6  11  10        0.89        0.05      9.52 o
   7  11  10        0.93        4.92     15.89 o
  -7  12  10        0.68        3.03      7.85 o
  -6  12  10      137.34      150.58      7.31 o
  -5  12  10        0.05       -1.97      7.76 o
  -4  12  10        1.32       -3.14      8.52 o
  -3  12  10       26.67       25.55      7.85 o
  -2  12  10       18.47       18.80      7.89 o
  -1  12  10       27.79       25.48      6.29 o
   0  12  10        9.91        6.05      6.08 o
   1  12  10      108.77       87.33      6.93 o
   2  12  10        1.36       -1.06      6.74 o
   3  12  10        3.20        8.07      6.71 o
   4  12  10      232.26      267.46      9.01 o
   5  12  10        6.82        7.89      7.35 o
   6  12  10       36.78       37.94      8.63 o
   7  12  10        9.43        1.17     12.88 o
  -7  13  10        5.76        2.39      7.74 o
  -6  13  10        0.07        0.44      7.56 o
  -5  13  10       22.94       22.36      6.91 o
  -4  13  10       61.16       81.02      7.42 o
  -3  13  10        3.92        2.61      7.01 o
  -2  13  10        4.03        4.53      6.82 o
  -1  13  10        0.01       -1.02      6.55 o
   0  13  10       26.28       23.63      6.62 o
   1  13  10       40.87       52.32      7.59 o
   2  13  10        9.00        6.95      9.05 o
   3  13  10       16.12       11.14      7.14 o
   4  13  10        0.62       -2.95      8.14 o
   5  13  10        3.32        1.91      7.90 o
   6  13  10      189.59      164.08      9.82 o
  -6  14  10        9.46        4.96      8.21 o
  -5  14  10        0.18        3.01      7.13 o
  -4  14  10        2.06        4.77      8.11 o
  -3  14  10       13.69       17.40      7.58 o
  -2  14  10       28.46       34.96      7.28 o
  -1  14  10       26.40       25.27      7.68 o
   0  14  10        0.44        4.16      7.17 o
   1  14  10       48.60       53.11      9.05 o
   2  14  10        0.05       -1.25      9.03 o
   3  14  10        0.16        2.24      7.76 o
   4  14  10       77.34       92.21      9.19 o
   5  14  10       94.67       78.17      8.85 o
   6  14  10        0.01        1.80     22.35 o
  -5  15  10       28.32       13.68      7.81 o
  -4  15  10       10.54        8.24      8.76 o
  -3  15  10       33.32       44.66      8.74 o
  -2  15  10        1.62        8.08      8.36 o
  -1  15  10       34.48       53.88      9.61 o
   0  15  10       11.91       12.69      9.44 o
   1  15  10        2.51        5.80      9.74 o
   2  15  10       70.95       71.07      9.80 o
   3  15  10        3.39       -5.55      8.55 o
   4  15  10        5.31        5.69      9.24 o
   5  15  10        0.94        1.78      9.22 o
  -4  16  10        0.03        2.10     12.06 o
  -3  16  10        1.04        5.92     11.19 o
  -2  16  10        7.13        7.36     10.53 o
  -1  16  10        0.08       -0.88     10.51 o
   0  16  10       51.13       42.01     10.50 o
   1  16  10        3.44       -0.19     10.67 o
   2  16  10        2.06        5.29     10.81 o
   3  16  10        0.19        3.30      9.42 o
  -2  17  10       43.34       11.55     11.91 o
  -1  17  10        0.21        7.78     11.59 o
   0  17  10       36.12        1.27     11.74 o
   1  17  10        0.28       -2.18     11.91 o
   2  17  10       21.35        7.10     11.21 o
  -9   0  11      314.83      339.08     15.44 o
  -7   0  11      414.33      449.90     14.74 o
  -5   0  11      163.50      167.33      9.79 o
  -3   0  11        4.90        4.64      5.56 o
  -1   0  11      942.17      901.82     20.62 o
   1   0  11     1067.40     1174.87     40.89 o
   3   0  11     1219.31     1228.25     37.11 o
   5   0  11        1.78        4.65      8.19 o
   7   0  11      405.94      433.26     12.63 o
   9   0  11       19.67       -2.40     14.77 o
 -10   1  11        7.84       -0.57     14.10 o
  -9   1  11      466.38      472.18     13.45 o
  -8   1  11        5.64       -3.48      8.50 o
  -7   1  11      185.53      208.74      7.92 o
  -6   1  11       38.48       38.39      7.13 o
  -5   1  11       75.45       75.05      6.06 o
  -4   1  11      254.82      253.30      7.25 o
  -3   1  11      424.07      399.10     13.67 o
  -2   1  11      146.05      144.96      4.57 o
  -1   1  11      294.96      324.25      7.04 o
   0   1  11      702.01      714.66     14.54 o
   1   1  11       10.15       10.96      3.55 o
   2   1  11       17.71       20.01      3.83 o
   3   1  11      400.85      409.40      6.07 o
   4   1  11       63.92       59.28      4.60 o
   5   1  11      652.99      683.63      9.66 o
   6   1  11       35.68       33.75      7.47 o
   7   1  11        0.07        2.85      7.86 o
   8   1  11      165.31      167.58      9.46 o
   9   1  11       73.83       73.03     14.95 o
 -10   2  11       19.26        7.63     14.37 o
  -9   2  11       51.60       50.17     10.36 o
  -8   2  11        0.79       -0.55      8.49 o
  -7   2  11      445.77      488.38      9.22 o
  -6   2  11      175.62      187.87      8.61 o
  -5   2  11      689.34      680.81     19.23 o
  -4   2  11      375.51      362.90     15.23 o
  -3   2  11      254.73      269.73     11.61 o
  -2   2  11      315.09      317.96      8.02 o
  -1   2  11      129.18      131.60      4.06 o
   0   2  11       95.59       90.60      4.09 o
   1   2  11      994.43      981.85     12.26 o
   2   2  11        2.64        6.64      4.14 o
   3   2  11       69.69       71.69      5.07 o
   4   2  11       10.60       12.97      4.62 o
   5   2  11       72.01       78.65      5.58 o
   6   2  11      191.00      213.13      7.55 o
   7   2  11       86.21       82.58     11.46 o
   8   2  11       19.81       28.15     12.32 o
   9   2  11        7.99       13.39     14.51 o
 -10   3  11       10.46        1.36     12.63 o
  -9   3  11       14.26       11.61      9.87 o
  -8   3  11       10.86        5.60      8.63 o
  -7   3  11        0.45        1.24      6.79 o
  -6   3  11       57.82       54.76      6.28 o
  -5   3  11      833.71      846.39     23.29 o
  -4   3  11       39.21       39.26      5.42 o
  -3   3  11     1113.74     1058.78     23.99 o
  -2   3  11      431.15      399.49      5.77 o
  -1   3  11     1226.36     1181.66     23.57 o
   0   3  11        3.01        3.03      3.87 o
   1   3  11        1.86        3.65      4.01 o
   2   3  11        3.01        5.03      4.00 o
   3   3  11      260.64      242.17      4.80 o
   4   3  11      725.15      737.11      9.48 o
   5   3  11       22.74       22.07      7.27 o
   6   3  11        0.01        3.44      8.43 o
   7   3  11        0.62        5.47     11.69 o
   8   3  11        7.33        6.98     12.58 o
   9   3  11        1.00       -7.76     14.69 o
 -10   4  11       35.77        4.38     12.80 o
  -9   4  11        5.70        4.00     11.20 o
  -8   4  11        6.20        6.58      8.82 o
  -7   4  11       58.02       58.31      6.59 o
  -6   4  11      226.03      228.75      9.11 o
  -5   4  11        0.96       -0.49      5.27 o
  -4   4  11       19.68       25.42      5.30 o
  -3   4  11     1637.35     1548.40     36.27 o
  -2   4  11      365.23      334.29     11.83 o
  -1   4  11      717.40      649.09     11.65 o
   0   4  11       22.35       25.18      4.01 o
   1   4  11     1269.95     1205.46     22.20 o
   2   4  11     1403.54     1370.08     28.52 o
   3   4  11      301.53      296.44      4.80 o
   4   4  11      127.14      129.21      4.70 o
   5   4  11        3.02        1.42      5.92 o
   6   4  11       49.03       50.30      8.71 o
   7   4  11       46.03       47.01     10.51 o
   8   4  11       77.70       67.58     13.36 o
   9   4  11       26.09       15.91     15.37 o
 -10   5  11        0.20        1.97     14.02 o
  -9   5  11       73.50       66.06     11.75 o
  -8   5  11       24.36       24.58      7.94 o
  -7   5  11       32.09       37.69      7.03 o
  -6   5  11        0.06        1.93      6.44 o
  -5   5  11       79.63       82.72      5.73 o
  -4   5  11        5.91        8.56      5.26 o
  -3   5  11        4.62        3.61      5.23 o
  -2   5  11      324.80      304.28     10.14 o
  -1   5  11     2658.33     2443.46     51.18 o
   0   5  11      489.86      460.27     12.29 o
   1   5  11     2135.49     2049.21     52.73 o
   2   5  11      596.49      572.21     12.67 o
   3   5  11      115.76      111.64      5.23 o
   4   5  11       87.53       87.67      5.32 o
   5   5  11        1.41        0.31      5.47 o
   6   5  11       63.33       59.60      8.40 o
   7   5  11        4.45       11.84     10.29 o
   8   5  11        1.85        9.95     13.15 o
   9   5  11       27.90       11.17     15.73 o
  -9   6  11        0.01        4.42     13.30 o
  -8   6  11        3.44        1.06      8.21 o
  -7   6  11      142.85      157.62      7.49 o
  -6   6  11        6.93        1.63      6.12 o
  -5   6  11       66.13       69.67      6.31 o
  -4   6  11      186.13      175.23      8.73 o
  -3   6  11      239.45      234.53      5.90 o
  -2   6  11     1450.51     1392.35     49.65 o
  -1   6  11      543.13      488.40     13.26 o
   0   6  11        9.26        7.23      5.11 o
   1   6  11     1260.37     1218.14     30.19 o
   2   6  11        0.98        1.25      4.57 o
   3   6  11      260.04      276.22     12.15 o
   4   6  11        5.48        3.87      5.34 o
   5   6  11       52.07       51.02      6.28 o
   6   6  11       41.95       37.26      8.64 o
   7   6  11       19.36       15.97      9.67 o
   8   6  11        6.03        6.73     11.83 o
   9   6  11        9.61        6.61     16.38 o
  -9   7  11        0.35       -2.15     14.05 o
  -8   7  11        1.74        0.70      8.55 o
  -7   7  11       11.65        9.59      7.10 o
  -6   7  11       97.90       98.98      7.48 o
  -5   7  11      253.86      258.97     15.30 o
  -4   7  11      416.86      423.30      8.93 o
  -3   7  11      536.70      538.15      9.45 o
  -2   7  11       33.48       34.40      5.28 o
  -1   7  11       83.00       83.85      6.95 o
   0   7  11      676.26      647.61     25.81 o
   1   7  11       55.81       57.87      5.79 o
   2   7  11      598.35      572.28     14.71 o
   3   7  11      671.04      662.33     15.69 o
   4   7  11      272.72      263.22      5.44 o
   5   7  11       57.55       60.27      6.65 o
   6   7  11       26.10       23.91     14.48 o
   7   7  11       21.38       17.58      9.98 o
   8   7  11        0.24        4.72     11.68 o
   9   7  11        0.03       -7.97     17.16 o
  -9   8  11        3.31        2.73     11.08 o
  -8   8  11       75.72       74.79      8.55 o
  -7   8  11        5.38        5.04      7.20 o
  -6   8  11      274.11      302.57     11.29 o
  -5   8  11      217.17      223.63      6.50 o
  -4   8  11       35.00       46.74      5.81 o
  -3   8  11       76.32       74.77      5.86 o
  -2   8  11      133.48      135.10      7.02 o
  -1   8  11        4.29        3.93      5.28 o
   0   8  11      613.30      574.56     21.88 o
   1   8  11      195.66      191.47      5.76 o
   2   8  11       32.04       43.54      4.75 o
   3   8  11      211.94      224.59      6.72 o
   4   8  11       15.55       19.23      5.19 o
   5   8  11      200.01      199.49      6.80 o
   6   8  11       41.86       42.92      8.86 o
   7   8  11       41.21       38.10     16.90 o
   8   8  11       21.00       19.47     12.43 o
  -8   9  11      172.46      148.22     10.39 o
  -7   9  11       38.59       28.39      7.92 o
  -6   9  11        4.37        4.94      6.96 o
  -5   9  11       30.20       31.79      6.45 o
  -4   9  11       56.68       72.71      6.39 o
  -3   9  11       28.06       29.39      5.79 o
  -2   9  11      533.09      516.27     22.25 o
  -1   9  11      249.72      248.64      7.37 o
   0   9  11       38.73       34.76      5.51 o
   1   9  11       31.89       27.83      7.15 o
   2   9  11        0.10        3.37      4.83 o
   3   9  11       38.69       31.38      4.86 o
   4   9  11      209.25      214.57      5.55 o
   5   9  11      202.65      221.67      7.07 o
   6   9  11        0.35        1.74      8.10 o
   7   9  11       47.83       37.22     17.32 o
   8   9  11       21.47        4.65     14.10 o
  -8  10  11       16.52       10.18     10.08 o
  -7  10  11       44.61       38.86      8.68 o
  -6  10  11      197.99      220.53      7.79 o
  -5  10  11       34.75       33.37      6.66 o
  -4  10  11      181.86      188.00      6.69 o
  -3  10  11        4.90        5.76      5.96 o
  -2  10  11      285.08      287.23     14.96 o
  -1  10  11        0.76       -2.31      6.93 o
   0  10  11      107.10      111.89      7.42 o
   1  10  11      191.40      189.31      7.41 o
   2  10  11      191.02      182.93      5.86 o
   3  10  11       23.41       31.37      5.00 o
   4  10  11       88.42       91.21      6.41 o
   5  10  11        3.26        0.76      7.17 o
   6  10  11       58.02       61.46      8.25 o
   7  10  11      170.04      147.98     15.65 o
   8  10  11        0.77       -7.97     12.34 o
  -8  11  11      217.40       85.33     22.90 o
  -7  11  11        5.11        5.50      8.68 o
  -6  11  11        0.88        7.64      7.87 o
  -5  11  11       49.14       60.40      7.11 o
  -4  11  11        6.68       12.31      6.77 o
  -3  11  11        3.86        4.18      7.49 o
  -2  11  11       14.16       16.05      7.61 o
  -1  11  11        0.10        0.88      7.21 o
   0  11  11        4.56        7.75      9.35 o
   1  11  11        6.41        3.04      6.14 o
   2  11  11       25.10       17.01      5.64 o
   3  11  11      129.69      136.60      5.44 o
   4  11  11       79.54       84.83      6.39 o
   5  11  11       88.47      101.15      7.38 o
   6  11  11       73.70       77.16      8.85 o
   7  11  11       19.26        8.26     16.51 o
  -7  12  11      183.33      182.29     14.90 o
  -6  12  11       37.62       46.41      8.95 o
  -5  12  11        1.75       -5.23      8.07 o
  -4  12  11      104.81      112.52      7.26 o
  -3  12  11       53.77       55.79      8.14 o
  -2  12  11       97.14      102.38      8.43 o
  -1  12  11      109.80      123.54      8.19 o
   0  12  11       21.87       18.35      6.38 o
   1  12  11       17.95       24.47      6.56 o
   2  12  11       11.46       19.65      6.59 o
   3  12  11       68.65       81.30      6.99 o
   4  12  11        6.35        4.71      6.65 o
   5  12  11        0.08       -2.76      7.56 o
   6  12  11       67.89       59.85      9.73 o
   7  12  11        0.02       -1.89     12.27 o
  -6  13  11        9.59        6.88      8.11 o
  -5  13  11      298.55      330.01     15.20 o
  -4  13  11      133.24      139.56      7.15 o
  -3  13  11       59.35       58.11      7.08 o
  -2  13  11       34.77       45.83      7.12 o
  -1  13  11       76.59       87.00      6.98 o
   0  13  11      128.67      136.81      7.03 o
   1  13  11        4.38        4.63      6.90 o
   2  13  11       12.34        3.17      8.53 o
   3  13  11       25.36       27.15      7.90 o
   4  13  11       59.47       61.68      7.31 o
   5  13  11        0.00        0.65      7.70 o
   6  13  11       40.69       36.87      9.91 o
  -6  14  11       37.86       30.48      8.55 o
  -5  14  11        5.16        0.17      7.98 o
  -4  14  11       30.02       34.37      8.45 o
  -3  14  11      324.99      357.50     15.87 o
  -2  14  11       83.12       99.30      7.70 o
  -1  14  11        1.88        0.49      8.33 o
   0  14  11        0.05        1.93      7.35 o
   1  14  11        1.12       -0.88      9.23 o
   2  14  11      363.22      397.55     18.03 o
   3  14  11       13.26       18.54      8.47 o
   4  14  11      148.60      164.36     10.71 o
   5  14  11        0.04       -3.35      8.52 o
  -5  15  11        0.31       -0.37      7.45 o
  -4  15  11       51.93       53.36      9.20 o
  -3  15  11       54.21       59.47      8.65 o
  -2  15  11      113.81      122.37      8.29 o
  -1  15  11      119.03      125.86      8.16 o
   0  15  11      330.92      344.87     16.81 o
   1  15  11       32.92       16.92     10.04 o
   2  15  11      267.86      287.79     11.49 o
   3  15  11       45.82       45.25      8.82 o
   4  15  11       80.35       67.82     10.72 o
  -4  16  11       13.51        2.24     12.29 o
  -3  16  11       22.81        9.88     11.55 o
  -2  16  11      304.69      278.85     42.92 o
  -1  16  11        3.27        8.20     10.91 o
   0  16  11       20.38       23.23     10.95 o
   1  16  11      200.09      209.03     11.64 o
   2  16  11      108.64      112.72     11.77 o
   3  16  11        6.81        9.74      9.71 o
  -1  17  11        0.99        0.03      9.86 o
   0  17  11      192.21      160.30    106.04 o
   1  17  11       13.26       11.46     17.81 o
 -10   0  12       38.42        1.22     20.63 o
  -8   0  12      744.44      789.47     18.02 o
  -6   0  12       49.82       45.42     12.66 o
  -4   0  12        0.77        0.52      6.03 o
  -2   0  12       26.71       28.68      5.24 o
   0   0  12      617.26      646.25     19.90 o
   2   0  12       57.03       61.90      5.85 o
   4   0  12       15.68       16.05      6.28 o
   6   0  12       91.47       98.10     10.94 o
   8   0  12      103.62      103.13     13.59 o
 -10   1  12      143.64       50.03     15.09 o
  -9   1  12      132.72      137.84     10.44 o
  -8   1  12       13.73       15.67      9.67 o
  -7   1  12       65.79       65.24      8.81 o
  -6   1  12      567.85      619.03      8.83 o
  -5   1  12       43.05       42.42      5.38 o
  -4   1  12       20.81       22.21      5.00 o
  -3   1  12      381.66      363.49     10.39 o
  -2   1  12      114.46      112.39      5.47 o
  -1   1  12       60.48       60.38      4.01 o
   0   1  12      141.21      145.53      3.91 o
   1   1  12        0.91        4.58      3.61 o
   2   1  12        0.25        0.30      3.75 o
   3   1  12        5.55       10.80      4.48 o
   4   1  12       67.97       64.00      4.69 o
   5   1  12       93.82       91.42      5.59 o
   6   1  12       15.58       17.74      7.68 o
   7   1  12       46.07       50.25      8.18 o
   8   1  12      303.54      287.82      9.96 o
   9   1  12       29.63       12.87     15.13 o
 -10   2  12        0.02        3.05     14.71 o
  -9   2  12        0.11       -1.55     11.11 o
  -8   2  12       47.58       51.98      8.46 o
  -7   2  12      710.01      777.20      9.87 o
  -6   2  12       56.73       63.90      6.44 o
  -5   2  12        0.88       -0.34      5.34 o
  -4   2  12     1853.24     1810.02     64.76 o
  -3   2  12       12.58       10.63      5.11 o
  -2   2  12       98.65      105.75      4.29 o
  -1   2  12      370.30      336.91      7.75 o
   0   2  12      518.66      525.60      8.99 o
   1   2  12      242.29      229.36      4.52 o
   2   2  12      290.78      268.54      4.78 o
   3   2  12      132.44      135.90      5.11 o
   4   2  12       20.25       17.75      4.64 o
   5   2  12       74.47       73.63      6.55 o
   6   2  12     1091.34     1167.70     67.76 o
   7   2  12        2.47        8.00     11.77 o
   8   2  12        0.54       -0.08     12.81 o
   9   2  12        1.05       -2.97     15.05 o
 -10   3  12        0.06        1.79     14.96 o
  -9   3  12        0.25       -0.10     10.31 o
  -8   3  12        3.60        8.01      9.70 o
  -7   3  12       82.79       88.83      7.58 o
  -6   3  12      179.06      186.82      6.75 o
  -5   3  12     1508.84     1512.67     31.16 o
  -4   3  12      821.91      818.90     23.43 o
  -3   3  12       24.96       25.96      5.40 o
  -2   3  12      838.87      764.65     23.46 o
  -1   3  12       31.38       35.15      3.93 o
   0   3  12      216.21      203.50      4.31 o
   1   3  12      386.72      354.41      4.94 o
   2   3  12       42.86       47.09      4.06 o
   3   3  12      576.15      542.91      6.10 o
   4   3  12     1624.70     1651.46     28.79 o
   5   3  12       80.80       80.10      6.29 o
   6   3  12       70.29       63.11      9.30 o
   7   3  12       31.62       31.38     12.06 o
   8   3  12        1.27       -0.49     12.87 o
   9   3  12       16.48       24.95     15.50 o
 -10   4  12        2.88       -1.26     18.07 o
  -9   4  12        2.18        4.59     11.36 o
  -8   4  12        7.18        3.37      9.42 o
  -7   4  12       10.24       11.33      7.07 o
  -6   4  12       13.03       17.17      6.43 o
  -5   4  12       67.95       74.15      8.48 o
  -4   4  12      121.38      120.05      5.93 o
  -3   4  12     2492.27     2409.42     79.49 o
  -2   4  12      702.41      680.86     18.89 o
  -1   4  12      187.01      173.08      6.03 o
   0   4  12     1141.77     1061.30     22.82 o
   1   4  12      433.39      408.83      7.61 o
   2   4  12     2194.75     2087.92     33.32 o
   3   4  12      503.76      488.87     10.91 o
   4   4  12       38.71       36.79      4.92 o
   5   4  12        0.11        2.53      5.79 o
   6   4  12        9.35       13.28      9.14 o
   7   4  12        0.87       -0.92     10.54 o
   8   4  12       13.12       14.66     13.28 o
   9   4  12        0.18       -1.77     15.78 o
  -9   5  12        5.14        6.46     11.77 o
  -8   5  12       16.33       11.55      8.18 o
  -7   5  12        0.66        2.65      7.53 o
  -6   5  12        2.48        4.78      6.12 o
  -5   5  12       31.27       32.13      5.83 o
  -4   5  12        2.11        4.77      5.41 o
  -3   5  12        0.52        2.42      5.22 o
  -2   5  12      477.56      453.58      5.63 o
  -1   5  12     2029.08     1953.10     41.29 o
   0   5  12     8337.78     7776.47    144.71 o
   1   5  12        0.16        6.73      4.71 o
   2   5  12      833.46      844.08     21.01 o
   3   5  12       13.67       18.09      4.88 o
   4   5  12      135.17      137.60      4.77 o
   5   5  12       30.98       31.27      5.80 o
   6   5  12       35.36       45.06      8.72 o
   7   5  12       16.07        9.61     10.42 o
   8   5  12        6.93        8.10     13.44 o
   9   5  12        0.15        0.18     16.62 o
  -9   6  12        6.38       -1.18     12.15 o
  -8   6  12        3.03        6.40      8.27 o
  -7   6  12        4.92        3.41      7.98 o
  -6   6  12        6.45        2.53      6.66 o
  -5   6  12        0.40        1.43      5.89 o
  -4   6  12      181.50      180.52      6.03 o
  -3   6  12       68.82       67.50      5.49 o
  -2   6  12     3146.26     2988.56     95.51 o
  -1   6  12       40.21       38.38      5.18 o
   0   6  12       99.22      106.40      6.87 o
   1   6  12     2733.17     2690.75     65.50 o
   2   6  12      184.33      181.19      5.14 o
   3   6  12      101.90      105.69      5.18 o
   4   6  12      559.98      550.41      6.62 o
   5   6  12        2.48        9.77      5.10 o
   6   6  12       40.88       51.11      9.03 o
   7   6  12        6.26        8.32     10.02 o
   8   6  12        1.70        4.72     12.58 o
   9   6  12        1.06       -5.96     17.21 o
  -9   7  12        8.19        2.33     12.77 o
  -8   7  12        6.53       -1.66      9.30 o
  -7   7  12        0.06        3.31      7.29 o
  -6   7  12      272.43      275.49      7.78 o
  -5   7  12       27.39       25.04      6.43 o
  -4   7  12     1352.89     1378.85     45.48 o
  -3   7  12       78.28       80.29      5.59 o
  -2   7  12       56.67       64.59      5.36 o
  -1   7  12       11.40       12.64      5.13 o
   0   7  12        0.07        2.66      5.36 o
   1   7  12      214.98      209.63      8.57 o
   2   7  12       45.69       47.59      5.17 o
   3   7  12      822.33      858.55     19.48 o
   4   7  12       20.46       23.26      5.18 o
   5   7  12       23.95       25.62      6.78 o
   6   7  12      116.96      112.75      9.54 o
   7   7  12       15.42       10.40     10.32 o
   8   7  12        5.48        0.73     12.73 o
  -9   8  12        0.19        1.36     10.70 o
  -8   8  12       27.95       21.75      8.57 o
  -7   8  12       22.11       18.02      7.61 o
  -6   8  12      342.33      359.53      8.84 o
  -5   8  12       97.89       98.37      6.50 o
  -4   8  12      380.51      386.67      9.73 o
  -3   8  12      318.07      331.86     12.24 o
  -2   8  12       66.43       70.87      4.93 o
  -1   8  12      108.35      107.93      5.74 o
   0   8  12        1.58        0.96      5.37 o
   1   8  12       66.96       63.74      5.72 o
   2   8  12      161.62      161.91      5.10 o
   3   8  12       54.53       50.56      5.24 o
   4   8  12        0.04        2.61      5.13 o
   5   8  12      742.85      791.05     14.07 o
   6   8  12      112.01      113.65     10.16 o
   7   8  12       11.81        2.14     12.05 o
   8   8  12       19.58        6.60     13.13 o
  -8   9  12       82.74       64.78      9.30 o
  -7   9  12       29.13       22.04      8.00 o
  -6   9  12       59.06       60.47      7.84 o
  -5   9  12        0.17       -2.94      6.82 o
  -4   9  12       19.58       15.98      6.19 o
  -3   9  12       19.12       27.88      5.25 o
  -2   9  12      284.92      289.93     10.77 o
  -1   9  12       91.94       93.20      5.77 o
   0   9  12       19.67        9.31      5.56 o
   1   9  12        2.11        0.55      5.90 o
   2   9  12       68.36       69.45      5.07 o
   3   9  12       27.06       25.21      4.94 o
   4   9  12        6.69        5.45      5.15 o
   5   9  12       37.43       42.25      6.72 o
   6   9  12        0.23        2.57      6.56 o
   7   9  12      110.02       84.78     11.63 o
   8   9  12       27.06       -0.54     13.10 o
  -8  10  12      142.08      105.15     23.50 o
  -7  10  12        1.53       -2.02      8.45 o
  -6  10  12        1.78        2.55      7.89 o
  -5  10  12        2.75        4.19      6.83 o
  -4  10  12      104.54      107.72      6.56 o
  -3  10  12        0.95        4.00      6.03 o
  -2  10  12       11.24       12.09      6.17 o
  -1  10  12        0.09       -4.19      6.16 o
   0  10  12        3.99        3.46      5.81 o
   1  10  12      193.50      190.80      7.58 o
   2  10  12        1.95        2.24      5.19 o
   3  10  12        2.58        5.47      5.03 o
   4  10  12       12.28        9.64      6.39 o
   5  10  12       13.99       14.45      7.06 o
   6  10  12        8.18        6.50      8.58 o
   7  10  12        3.52       -1.56     15.60 o
  -7  11  12       66.38       57.58      9.71 o
  -6  11  12      294.59      304.81     13.16 o
  -5  11  12       10.89       18.17      7.36 o
  -4  11  12       28.84       31.87      6.99 o
  -3  11  12        4.29       10.10      6.48 o
  -2  11  12       15.82       19.91      6.34 o
  -1  11  12        5.85        6.74      7.37 o
   0  11  12       40.52       37.70      7.47 o
   1  11  12        1.44        7.17      7.65 o
   2  11  12        3.37        1.84      5.00 o
   3  11  12        6.21        3.91      5.46 o
   4  11  12        9.80        9.55      6.53 o
   5  11  12       22.97       24.98      7.37 o
   6  11  12       46.58       49.76      9.61 o
   7  11  12        4.39        4.95     20.57 o
  -7  12  12      347.06      269.11     47.89 o
  -6  12  12       67.54       50.48     11.58 o
  -5  12  12      172.54      188.53      9.19 o
  -4  12  12       41.07       50.35      7.48 o
  -3  12  12       39.16       40.71      6.81 o
  -2  12  12       21.12       22.99      8.39 o
  -1  12  12        0.00       -0.76      6.48 o
   0  12  12        0.78        3.89      7.88 o
   1  12  12      164.78      170.67      6.97 o
   2  12  12        6.16       11.16      5.27 o
   3  12  12       53.25       64.58      6.52 o
   4  12  12       22.95       24.62      6.91 o
   5  12  12       40.34       42.17      8.39 o
   6  12  12      165.00      158.61      9.77 o
  -6  13  12      103.80       70.41     17.45 o
  -5  13  12      571.95      585.98     19.21 o
  -4  13  12        3.56        9.02      7.80 o
  -3  13  12       93.51       97.62      7.47 o
  -2  13  12       91.86      100.82      8.89 o
  -1  13  12       14.59       16.27      7.06 o
   0  13  12        5.77       19.53      7.09 o
   1  13  12       19.62       23.25      7.17 o
   2  13  12        1.45        5.38      6.17 o
   3  13  12        0.11       -2.03      7.27 o
   4  13  12      425.21      449.17      8.63 o
   5  13  12       34.94       26.72      8.50 o
   6  13  12       32.93       15.98     10.25 o
  -5  14  12       12.96       11.69      7.86 o
  -4  14  12       42.96       40.83      9.62 o
  -3  14  12      531.22      594.44      7.24 o
  -2  14  12       11.68       13.66      7.58 o
  -1  14  12       73.93       76.37      7.66 o
   0  14  12       60.82       62.89      7.69 o
   1  14  12       37.71       39.13      7.74 o
   2  14  12      422.25      467.88     21.71 o
   3  14  12       36.09       34.93      7.88 o
   4  14  12       40.18       40.58      8.28 o
   5  14  12        0.00        1.40      9.34 o
  -4  15  12        1.88        0.28      8.06 o
  -3  15  12       13.05       10.33      7.63 o
  -2  15  12       28.97       32.20      8.29 o
  -1  15  12      915.82     1002.92     48.13 o
   0  15  12      169.26      185.82      8.69 o
   1  15  12       11.41        1.91     10.30 o
   2  15  12        5.84        5.84      8.64 o
   3  15  12        4.58        0.99      8.34 o
   4  15  12       18.88       10.96      9.41 o
  -3  16  12      109.34       48.06     21.90 o
  -2  16  12      142.36      115.50     14.88 o
  -1  16  12       63.42       46.94     11.43 o
   0  16  12      131.72      124.49     11.56 o
   1  16  12      350.39      270.72     21.23 o
   2  16  12        2.82       -4.06     10.06 o
  -9   0  13       85.82       81.85     14.97 o
  -7   0  13      377.46      452.06     13.02 o
  -5   0  13       15.72       28.52      9.45 o
  -3   0  13       16.22       19.56      5.54 o
  -1   0  13     1403.25     1396.17     40.61 o
   1   0  13      123.50      106.58      5.62 o
   3   0  13       32.43       26.34      6.07 o
   5   0  13       19.30       18.59      8.22 o
   7   0  13      203.25      222.85     12.97 o
   9   0  13      106.32       50.81     16.12 o
 -10   1  13        6.69       -0.29     13.54 o
  -9   1  13       12.85       13.98     10.45 o
  -8   1  13       77.23       87.35      9.23 o
  -7   1  13       52.94       57.39      8.19 o
  -6   1  13      435.55      479.07     11.64 o
  -5   1  13      172.77      174.04      6.38 o
  -4   1  13       87.13       83.59      5.09 o
  -3   1  13       52.27       58.88      3.85 o
  -2   1  13      136.55      148.11      4.16 o
  -1   1  13      183.48      182.82      4.24 o
   0   1  13       18.51       20.14      3.60 o
   1   1  13      399.35      395.97      6.22 o
   2   1  13      634.99      622.30     13.27 o
   3   1  13        0.08        0.65      4.36 o
   4   1  13        4.81        2.36      4.32 o
   5   1  13       28.41       29.62      5.42 o
   6   1  13      294.20      314.54      9.66 o
   7   1  13      194.26      210.36      7.62 o
   8   1  13      231.43      202.82     13.93 o
   9   1  13       74.05       14.74     16.12 o
 -10   2  13       17.24        1.80     12.71 o
  -9   2  13        0.04        0.78     10.43 o
  -8   2  13       84.68       96.48     10.09 o
  -7   2  13      192.38      223.47      8.61 o
  -6   2  13       10.25       14.54      6.12 o
  -5   2  13       65.29       68.16      5.64 o
  -4   2  13      463.65      446.89     14.38 o
  -3   2  13        4.69        5.59      4.14 o
  -2   2  13       33.94       31.63      4.07 o
  -1   2  13        0.29        2.47      4.48 o
   0   2  13      184.71      179.66      4.46 o
   1   2  13       52.96       47.32      4.19 o
   2   2  13       21.30       21.79      3.97 o
   3   2  13      447.58      436.79     11.48 o
   4   2  13       68.59       69.41      5.52 o
   5   2  13      239.56      246.99      7.06 o
   6   2  13      936.81     1000.95     14.19 o
   7   2  13        5.08        7.06     12.27 o
   8   2  13       76.98       55.45     16.51 o
   9   2  13       13.08        0.52     15.86 o
  -9   3  13       23.22       18.17     11.78 o
  -8   3  13        5.33        5.24     10.12 o
  -7   3  13        3.83        4.28      7.12 o
  -6   3  13      191.33      200.92      8.26 o
  -5   3  13     1065.77     1076.72     31.65 o
  -4   3  13      122.27      117.58      5.78 o
  -3   3  13      211.87      189.45      6.90 o
  -2   3  13     1600.90     1540.35     38.04 o
  -1   3  13      126.68      130.23      4.33 o
   0   3  13       20.35       24.74      4.22 o
   1   3  13      233.20      223.67      4.70 o
   2   3  13      501.28      476.25      5.85 o
   3   3  13      116.28      113.92      4.65 o
   4   3  13     2034.05     2054.71     29.64 o
   5   3  13       12.80       15.26      6.31 o
   6   3  13       18.59       14.23      9.22 o
   7   3  13        6.66       10.37     12.42 o
   8   3  13        0.33        3.59     13.41 o
   9   3  13        0.04       15.29     19.48 o
  -9   4  13       17.40       11.67      9.94 o
  -8   4  13        0.03       -3.54     10.30 o
  -7   4  13       33.95       36.77      7.24 o
  -6   4  13        6.76       13.39      6.08 o
  -5   4  13      170.03      167.80      6.06 o
  -4   4  13      733.90      760.19     15.30 o
  -3   4  13     2155.62     2140.78     67.96 o
  -2   4  13      122.54      120.59      5.34 o
  -1   4  13       95.88       94.52      4.49 o
   0   4  13        0.25        2.81      4.08 o
   1   4  13       33.77       31.37      4.24 o
   2   4  13     2867.00     2780.69     49.18 o
   3   4  13        7.63       10.13      4.67 o
   4   4  13      276.34      292.47      5.56 o
   5   4  13       16.48       14.34      6.42 o
   6   4  13        7.19        2.67      9.22 o
   7   4  13       15.05        8.85     11.12 o
   8   4  13        1.50       13.02     13.91 o
   9   4  13        8.80       17.45     16.64 o
  -9   5  13        1.80        4.98     11.15 o
  -8   5  13       14.22       23.35      7.92 o
  -7   5  13        0.23       -2.85      7.83 o
  -6   5  13       10.21        7.93      6.28 o
  -5   5  13       49.06       48.87      5.76 o
  -4   5  13        5.71        7.76      5.52 o
  -3   5  13        7.97        9.45      5.40 o
  -2   5  13        0.00        5.23      4.79 o
  -1   5  13     5027.98     4860.38     84.03 o
   0   5  13     1736.59     1618.69     24.07 o
   1   5  13       35.60       37.58      4.30 o
   2   5  13       20.39       20.13      4.22 o
   3   5  13      249.15      245.02      4.88 o
   4   5  13       87.81       83.34      4.49 o
   5   5  13      118.57      129.00      6.27 o
   6   5  13       17.58       20.60      9.93 o
   7   5  13        9.28        9.52     10.59 o
   8   5  13        3.45       10.10     14.40 o
   9   5  13        2.68        4.61     12.06 o
  -9   6  13        0.36       -0.25     11.64 o
  -8   6  13       10.24        7.99      8.12 o
  -7   6  13        3.41        0.25      7.20 o
  -6   6  13       27.16       35.07      6.52 o
  -5   6  13       45.47       49.04      6.05 o
  -4   6  13      476.85      481.51     12.42 o
  -3   6  13       49.82       54.82      5.77 o
  -2   6  13     1588.71     1542.04     40.03 o
  -1   6  13       21.10       20.85      4.58 o
   0   6  13       14.05       14.40      4.10 o
   1   6  13     1323.84     1339.34     37.52 o
   2   6  13      492.02      495.49     16.46 o
   3   6  13        5.84        6.06      5.63 o
   4   6  13       58.38       57.90      4.90 o
   5   6  13        7.03       10.00      5.30 o
   6   6  13        0.08       10.40      9.16 o
   7   6  13        0.07        0.24     10.76 o
   8   6  13        6.66       -1.29     13.65 o
  -9   7  13        0.46        1.25     13.29 o
  -8   7  13        0.02        0.72      8.38 o
  -7   7  13       14.71       20.16      8.17 o
  -6   7  13      129.12      136.88      7.29 o
  -5   7  13       35.66       40.20      6.57 o
  -4   7  13      432.46      455.02     19.26 o
  -3   7  13       22.81       17.98      5.51 o
  -2   7  13     1152.16     1156.77     28.54 o
  -1   7  13       73.33       69.88      5.51 o
   0   7  13      173.03      163.73      5.84 o
   1   7  13       29.30       32.05      4.83 o
   2   7  13      357.85      354.07     11.44 o
   3   7  13     1065.85     1129.37     26.05 o
   4   7  13       49.39       53.20      5.67 o
   5   7  13       44.57       49.23      5.33 o
   6   7  13        9.51        8.17      9.36 o
   7   7  13        0.01       -1.21     10.73 o
   8   7  13        1.11       -2.11     13.02 o
  -8   8  13       26.22       10.92      9.50 o
  -7   8  13        0.00        4.96      8.08 o
  -6   8  13      225.07      244.77      7.63 o
  -5   8  13        1.71        2.57      6.40 o
  -4   8  13      562.68      619.99     27.01 o
  -3   8  13        5.93        9.38      5.42 o
  -2   8  13      153.75      157.22     10.55 o
  -1   8  13       71.74       72.24      8.38 o
   0   8  13       26.43       23.97      5.62 o
   1   8  13        0.62        1.36      4.94 o
   2   8  13        1.26        3.32      4.80 o
   3   8  13       18.04       16.45      5.51 o
   4   8  13      127.77      141.35      5.57 o
   5   8  13      484.09      553.25     16.50 o
   6   8  13       10.15        3.71     11.39 o
   7   8  13        2.10        0.41      8.85 o
   8   8  13        5.67       -3.44     13.86 o
  -8   9  13       66.43       32.66     10.84 o
  -7   9  13        5.61       -0.07      8.80 o
  -6   9  13      193.58      197.03      7.75 o
  -5   9  13       55.25       49.34      6.87 o
  -4   9  13       19.35       21.12      6.28 o
  -3   9  13        0.31        1.18      5.72 o
  -2   9  13        2.91        8.15      6.04 o
  -1   9  13       17.79       11.22      5.73 o
   0   9  13       19.35       24.10      5.76 o
   1   9  13      276.87      267.29      9.19 o
   2   9  13       14.57       11.08      4.97 o
   3   9  13        4.37        5.92      5.36 o
   4   9  13       10.75       10.81      5.79 o
   5   9  13        4.98        7.97      7.20 o
   6   9  13       30.39       18.24     10.52 o
   7   9  13      306.56      223.70     12.76 o
  -8  10  13        0.01       -0.32     10.09 o
  -7  10  13       77.70       46.45     10.84 o
  -6  10  13       65.66       73.26      7.85 o
  -5  10  13        8.59       13.69      7.10 o
  -4  10  13        7.77       10.57      6.52 o
  -3  10  13        9.46       16.79      5.53 o
  -2  10  13      176.40      176.79      6.46 o
  -1  10  13       14.78        8.30      6.05 o
   0  10  13       22.13       21.95      6.03 o
   1  10  13        2.81        7.80      5.19 o
   2  10  13        0.00       -2.23      5.31 o
   3  10  13       61.20       58.97      5.33 o
   4  10  13       44.46       48.83      5.69 o
   5  10  13       73.46       73.81      7.80 o
   6  10  13        0.34       -3.31      9.70 o
   7  10  13       16.18       -2.61     13.13 o
  -7  11  13       72.15       67.97      9.54 o
  -6  11  13       57.71       55.45      8.92 o
  -5  11  13       51.67       50.20      7.64 o
  -4  11  13        0.01        0.75      6.37 o
  -3  11  13        7.57        6.10      5.73 o
  -2  11  13        1.32        2.33      6.51 o
  -1  11  13        0.18        6.33      6.27 o
   0  11  13      103.52      115.35      6.67 o
   1  11  13        0.75        5.21      5.65 o
   2  11  13       18.77       19.95      5.08 o
   3  11  13       13.60       12.08      5.63 o
   4  11  13        0.11        5.15      6.99 o
   5  11  13       92.08       92.83      8.47 o
   6  11  13        5.70        1.98      9.37 o
   7  11  13        0.31       -0.23     12.29 o
  -7  12  13       30.84       12.33      7.83 o
  -6  12  13        3.74        1.43      8.95 o
  -5  12  13      140.30      152.77      8.74 o
  -4  12  13       82.41       90.12      7.71 o
  -3  12  13        0.01        1.69      7.05 o
  -2  12  13        0.28        2.76      7.00 o
  -1  12  13       15.36        8.77      6.73 o
   0  12  13       11.80        8.13      6.81 o
   1  12  13        8.68        7.14      5.96 o
   2  12  13       14.82       20.07      5.38 o
   3  12  13        5.13        9.29      5.75 o
   4  12  13       15.97       15.74      7.38 o
   5  12  13       60.71       51.10      8.31 o
   6  12  13      479.12      362.46     30.26 o
  -6  13  13        0.37        6.49      8.40 o
  -5  13  13      220.74      211.60      9.83 o
  -4  13  13       14.62       14.67      7.79 o
  -3  13  13       87.29       93.17      7.71 o
  -2  13  13       48.72       45.38      7.60 o
  -1  13  13       15.60       10.37      6.15 o
   0  13  13        0.44        1.69      6.27 o
   1  13  13       40.46       44.49      5.71 o
   2  13  13       26.76       27.73      6.21 o
   3  13  13      116.92      115.31      7.43 o
   4  13  13      543.30      607.38     29.88 o
   5  13  13      153.96      124.24      9.22 o
  -5  14  13      130.61      125.25     10.22 o
  -4  14  13       31.83       12.35      7.72 o
  -3  14  13      374.55      401.03      9.59 o
  -2  14  13       76.46       84.05      6.98 o
  -1  14  13       15.97       10.90      6.15 o
   0  14  13       80.02       87.87      6.31 o
   1  14  13      107.05      106.18      7.34 o
   2  14  13      418.34      465.78     12.09 o
   3  14  13       57.27       63.90      7.94 o
   4  14  13       27.47       17.98      8.82 o
  -4  15  13       10.56        2.90      7.25 o
  -3  15  13      105.99       93.80      9.44 o
  -2  15  13       18.21       12.33      7.85 o
  -1  15  13       41.62       48.23      7.56 o
   0  15  13      696.90      738.86     45.97 o
   1  15  13      129.34      125.09     12.14 o
   2  15  13        0.23        1.39      8.13 o
   3  15  13       51.28       45.75      8.82 o
  -2  16  13      115.97       80.76     27.66 o
  -1  16  13      251.13      174.83     39.44 o
   0  16  13       84.12       31.49     16.41 o
   1  16  13       32.73       16.29      9.72 o
   2  16  13       17.51        7.70      8.55 o
  -8   0  14      246.82      251.94     14.38 o
  -6   0  14      154.18      168.42     11.12 o
  -4   0  14      131.29      129.50      9.95 o
  -2   0  14       39.63       34.01      5.43 o
   0   0  14       13.93        7.53      6.53 o
   2   0  14       21.44       28.37      5.77 o
   4   0  14      263.35      270.78      8.37 o
   6   0  14      375.40      437.92     12.63 o
   8   0  14      746.06      630.06     16.22 o
  -9   1  14       69.00       57.62     12.01 o
  -8   1  14      109.23      116.75      9.67 o
  -7   1  14      117.90      128.26      8.70 o
  -6   1  14      279.62      293.43      8.19 o
  -5   1  14      102.42      109.85      5.63 o
  -4   1  14       15.97       15.33      5.19 o
  -3   1  14       45.25       37.33      3.90 o
  -2   1  14        4.19        3.30      3.65 o
  -1   1  14        4.79        5.41      4.11 o
   0   1  14        1.85        5.31      4.04 o
   1   1  14        4.02        3.10      3.57 o
   2   1  14       12.47        9.78      4.22 o
   3   1  14       20.90       21.11      5.06 o
   4   1  14      220.46      238.89      6.62 o
   5   1  14        5.09        4.06      5.38 o
   6   1  14      218.36      232.04      8.54 o
   7   1  14        7.94        6.04     12.50 o
   8   1  14      296.83      315.28     14.56 o
   9   1  14        1.22       -1.07     16.43 o
  -9   2  14       64.93       33.24     13.43 o
  -8   2  14      144.93      140.32     10.59 o
  -7   2  14       39.00       42.51      8.74 o
  -6   2  14       18.34       16.33      5.81 o
  -5   2  14        7.85        6.83      5.30 o
  -4   2  14       26.05       28.70      5.17 o
  -3   2  14      193.12      196.55      4.65 o
  -2   2  14        2.34        0.54      4.52 o
  -1   2  14        3.95        6.36      4.62 o
   0   2  14        3.87        2.48      3.99 o
   1   2  14       50.70       57.97      4.17 o
   2   2  14       76.36       65.73      4.48 o
   3   2  14       79.68       70.18      4.76 o
   4   2  14     1424.44     1441.78     32.86 o
   5   2  14       42.11       46.52      6.41 o
   6   2  14      337.59      346.84     12.45 o
   7   2  14        1.47        6.43     12.60 o
   8   2  14       11.99       17.84     13.93 o
   9   2  14       31.60       13.41     16.69 o
  -9   3  14        0.18        2.76     12.07 o
  -8   3  14        3.23        5.23     10.53 o
  -7   3  14       12.41        6.57      6.81 o
  -6   3  14      114.69      121.46      6.93 o
  -5   3  14      122.08      121.51      6.34 o
  -4   3  14        7.49       16.72      5.76 o
  -3   3  14        1.78       -0.80      4.26 o
  -2   3  14        1.79        9.33      4.36 o
  -1   3  14      121.27      115.27      4.29 o
   0   3  14       44.06       43.82      4.46 o
   1   3  14      176.41      170.70      4.37 o
   2   3  14     2400.09     2323.93     29.41 o
   3   3  14       22.40       21.24      4.60 o
   4   3  14      529.87      530.08      8.15 o
   5   3  14        5.51        8.00      6.39 o
   6   3  14       53.99       58.12      9.63 o
   7   3  14        0.47        3.78     12.74 o
   8   3  14        0.02        4.53     14.09 o
   9   3  14        9.11        5.52     17.03 o
  -9   4  14        8.28        9.30     10.71 o
  -8   4  14        4.92        6.45     10.58 o
  -7   4  14       16.38       19.66      6.95 o
  -6   4  14        9.25       11.00      6.78 o
  -5   4  14       24.60       23.79      5.73 o
  -4   4  14      179.26      182.59      6.81 o
  -3   4  14      261.48      255.08     11.29 o
  -2   4  14       17.96       23.37      4.47 o
  -1   4  14      244.61      214.36      4.66 o
   0   4  14     2385.69     2255.95     40.08 o
   1   4  14      144.35      141.13      4.36 o
   2   4  14      658.20      657.25      9.64 o
   3   4  14        3.99        3.73      4.61 o
   4   4  14      263.04      276.47      5.99 o
   5   4  14      150.13      152.53      6.80 o
   6   4  14        6.36        1.98      9.01 o
   7   4  14        0.00        7.03     11.55 o
   8   4  14       13.44      -12.27     14.69 o
  -9   5  14        0.04        5.94     12.76 o
  -8   5  14       17.12       14.02      9.82 o
  -7   5  14       46.09       49.63      7.15 o
  -6   5  14        6.73        8.35      6.52 o
  -5   5  14       19.20       23.05      5.87 o
  -4   5  14       81.38       91.19      5.82 o
  -3   5  14      540.84      525.47     13.81 o
  -2   5  14     2380.24     2326.31     52.17 o
  -1   5  14      197.44      195.14      4.53 o
   0   5  14      174.55      179.98      4.44 o
   1   5  14        0.66        0.14      4.14 o
   2   5  14      996.62     1025.05     23.17 o
   3   5  14       43.77       41.04      4.57 o
   4   5  14       38.77       43.45      4.85 o
   5   5  14        5.56       11.38      6.21 o
   6   5  14       19.54       22.65      9.37 o
   7   5  14       13.45       19.87     11.28 o
   8   5  14       11.23        1.20     15.16 o
  -9   6  14        5.84       -0.83     13.18 o
  -8   6  14        2.66        2.90      9.55 o
  -7   6  14        0.10        3.98      7.96 o
  -6   6  14      120.34      134.03      7.28 o
  -5   6  14        4.88       11.99      6.09 o
  -4   6  14      144.10      147.41      6.19 o
  -3   6  14        0.28        1.93      4.90 o
  -2   6  14      168.51      164.32      6.62 o
  -1   6  14      270.37      264.01      9.89 o
   0   6  14     2383.06     2384.06     48.92 o
   1   6  14     1196.40     1182.92     25.37 o
   2   6  14       16.93       15.48      4.35 o
   3   6  14        9.95        8.18      4.39 o
   4   6  14      218.36      238.91      5.98 o
   5   6  14        0.36        3.06      6.01 o
   6   6  14       94.04      105.13     13.49 o
   7   6  14        0.95        3.32     10.76 o
   8   6  14        2.29       10.26     15.89 o
  -9   7  14        0.39       -0.42     12.40 o
  -8   7  14       12.03       12.21      8.80 o
  -7   7  14       14.43       11.07      8.30 o
  -6   7  14       64.50       67.72      7.10 o
  -5   7  14        5.94       -1.93      6.58 o
  -4   7  14      246.65      254.51      6.59 o
  -3   7  14      334.44      365.66     12.60 o
  -2   7  14      125.74      128.95      7.51 o
  -1   7  14      257.63      259.07      6.97 o
   0   7  14      103.53      117.64      4.55 o
   1   7  14      551.48      584.34     16.94 o
   2   7  14     1139.00     1206.31     37.00 o
   3   7  14      733.54      771.75     21.30 o
   4   7  14      104.83      101.44      4.95 o
   5   7  14        9.29       12.49      5.69 o
   6   7  14       43.59       38.07     10.11 o
   7   7  14        3.25        1.98     12.47 o
   8   7  14        0.00       -1.09     14.21 o
  -8   8  14       72.82       39.65      9.97 o
  -7   8  14        0.35        2.30      8.62 o
  -6   8  14       52.43       63.06      7.34 o
  -5   8  14       31.45       37.87      7.15 o
  -4   8  14       99.55      109.33      6.42 o
  -3   8  14       59.83       58.54      5.97 o
  -2   8  14       36.22       31.47      5.36 o
  -1   8  14       55.76       57.89      5.74 o
   0   8  14        1.70        3.30      5.56 o
   1   8  14      238.64      246.62      5.44 o
   2   8  14       54.15       55.88      5.29 o
   3   8  14      276.56      273.01      6.02 o
   4   8  14      513.40      566.60      8.40 o
   5   8  14      210.47      224.41      6.98 o
   6   8  14        3.43        6.06     10.49 o
   7   8  14       23.79       12.66     12.37 o
  -8   9  14        1.62       -0.10      9.89 o
  -7   9  14        4.54        8.12      8.61 o
  -6   9  14      160.68      159.78      8.39 o
  -5   9  14      101.98      120.28      7.22 o
  -4   9  14       57.78       52.55      6.47 o
  -3   9  14       42.79       48.61      5.89 o
  -2   9  14        8.19        4.03      5.50 o
  -1   9  14        8.42        8.78      5.99 o
   0   9  14       48.09       45.70      5.95 o
   1   9  14      109.64      127.00      5.45 o
   2   9  14        0.13       -0.33      5.28 o
   3   9  14       57.68       59.21      5.74 o
   4   9  14        1.24        1.18      5.20 o
   5   9  14       35.03       37.00      7.43 o
   6   9  14       75.78       67.25      8.75 o
   7   9  14       86.69       55.85     12.50 o
  -7  10  14        9.71        5.49      9.56 o
  -6  10  14       72.80       69.35      8.32 o
  -5  10  14       48.65       53.98      7.30 o
  -4  10  14        0.09        2.05      6.70 o
  -3  10  14       46.87       54.77      6.21 o
  -2  10  14       17.02       30.88      6.43 o
  -1  10  14        0.00        1.13      6.07 o
   0  10  14        6.77        5.71      6.20 o
   1  10  14       58.25       72.96      5.51 o
   2  10  14        0.07       -0.27      5.86 o
   3  10  14      146.92      162.14      5.84 o
   4  10  14       23.39       30.20      6.20 o
   5  10  14       98.42      104.63      7.79 o
   6  10  14       64.02       60.45      8.55 o
   7  10  14       61.79       19.34     19.57 o
  -7  11  14      137.89       81.92     17.77 o
  -6  11  14       21.60       15.42      8.70 o
  -5  11  14       15.43        9.60      8.25 o
  -4  11  14       22.93       22.90      7.37 o
  -3  11  14       34.86       36.35      6.59 o
  -2  11  14        0.00        7.15      6.70 o
  -1  11  14       33.12       38.40      6.57 o
   0  11  14       17.71       20.99      7.06 o
   1  11  14        4.42        4.60      5.61 o
   2  11  14        1.66        4.29      5.33 o
   3  11  14        3.29        1.12      5.98 o
   4  11  14       60.19       73.95      7.42 o
   5  11  14        8.25        7.55      8.16 o
   6  11  14        0.60        6.40     10.74 o
  -6  12  14        4.03        4.47      9.78 o
  -5  12  14        0.01        5.56      8.52 o
  -4  12  14       47.97       49.23      7.89 o
  -3  12  14       27.43       30.46      8.35 o
  -2  12  14        0.84        3.11      7.19 o
  -1  12  14        9.28       11.38      6.87 o
   0  12  14       10.06       13.89      6.98 o
   1  12  14       20.40       23.23      5.71 o
   2  12  14       17.60       24.01      6.03 o
   3  12  14       97.31      106.71      6.45 o
   4  12  14       20.16       21.92      8.22 o
   5  12  14      112.66      116.91      8.80 o
   6  12  14      191.43      104.37     25.17 o
  -5  13  14        0.49        1.26      8.96 o
  -4  13  14       63.46       58.28      8.49 o
  -3  13  14        0.00       -6.47      7.88 o
  -2  13  14       31.66       38.30      7.07 o
  -1  13  14        2.42        2.93      7.51 o
   0  13  14       36.67       39.60      6.57 o
   1  13  14       55.89       59.94      6.16 o
   2  13  14        1.28        3.16      6.31 o
   3  13  14      228.02      259.03     11.35 o
   4  13  14      199.34      202.29      9.06 o
   5  13  14        3.05        6.48      9.66 o
  -5  14  14       92.75       40.49     20.19 o
  -4  14  14        3.10       -4.22      7.16 o
  -3  14  14       32.87       18.96      7.57 o
  -2  14  14        2.40        7.11      7.17 o
  -1  14  14       71.13       78.05      7.20 o
   0  14  14       27.39       30.91      7.18 o
   1  14  14      140.96      146.15      6.68 o
   2  14  14      195.34      198.74      8.12 o
   3  14  14        7.55        6.80      7.87 o
   4  14  14       46.10       39.72      8.89 o
  -3  15  14      267.10      216.48     45.57 o
  -2  15  14        0.04       -2.30      7.78 o
  -1  15  14      161.12      145.12      8.03 o
   0  15  14       25.39       19.08      7.78 o
   1  15  14        3.11        6.02      6.95 o
   2  15  14      214.31      202.87     15.82 o
   3  15  14      115.39       64.57     13.45 o
  -1  16  14      180.90       86.39     13.99 o
   0  16  14       82.69       17.15     11.50 o
   1  16  14      228.01      107.32     13.54 o
  -9   0  15        3.88       -1.48     15.83 o
  -7   0  15       11.75       16.07     12.19 o
  -5   0  15      122.76      130.89     10.29 o
  -3   0  15      755.23      690.10     52.33 o
  -1   0  15      489.65      381.63     13.72 o
   1   0  15     1250.20     1031.23     56.12 o
   3   0  15      198.17      195.64      9.67 o
   5   0  15      182.25      201.91      9.34 o
   7   0  15       66.27       64.43     13.41 o
  -9   1  15       37.79       23.97     11.21 o
  -8   1  15        8.90        6.94     10.56 o
  -7   1  15       24.90       30.48      8.77 o
  -6   1  15       42.22       56.06      7.98 o
  -5   1  15      124.31      127.41      5.67 o
  -4   1  15      210.15      218.08      5.72 o
  -3   1  15        0.13       -0.22      4.19 o
  -2   1  15      414.41      369.38      9.70 o
  -1   1  15     1190.39      992.01     23.61 o
   0   1  15      175.81      145.71      4.46 o
   1   1  15       65.17       52.57      4.01 o
   2   1  15       42.00       42.90      4.33 o
   3   1  15       32.37       28.84      5.27 o
   4   1  15       38.48       42.07      5.87 o
   5   1  15      121.16      126.14      5.82 o
   6   1  15      401.28      432.45     13.02 o
   7   1  15        0.13        4.58     13.05 o
   8   1  15        7.65       13.93     14.27 o
  -9   2  15        0.34        0.41     12.19 o
  -8   2  15       14.20       13.38     10.59 o
  -7   2  15      118.44      141.33      8.99 o
  -6   2  15      100.59      111.29      6.59 o
  -5   2  15        1.01        2.24      5.37 o
  -4   2  15       80.52       78.89      6.38 o
  -3   2  15      349.06      316.11     10.30 o
  -2   2  15       10.30       11.33      4.43 o
  -1   2  15      102.13       95.23      4.97 o
   0   2  15      412.39      397.36      9.48 o
   1   2  15       54.65       44.34      4.08 o
   2   2  15        1.97        3.02      4.84 o
   3   2  15       92.35       88.85      5.91 o
   4   2  15      447.63      448.80      8.76 o
   5   2  15      191.84      191.33      6.86 o
   6   2  15       24.52       28.07     11.80 o
   7   2  15       87.04       78.29     13.44 o
   8   2  15        2.76       -7.73     14.56 o
  -9   3  15        9.14        5.68     12.64 o
  -8   3  15        0.60        7.98     10.77 o
  -7   3  15       61.75       70.22      6.98 o
  -6   3  15      242.59      253.06      8.73 o
  -5   3  15      191.04      199.23      7.68 o
  -4   3  15       38.33       40.33      5.42 o
  -3   3  15      155.71      165.21      5.07 o
  -2   3  15      117.68      114.09      4.93 o
  -1   3  15       83.10       77.84      6.08 o
   0   3  15      101.70       89.37      4.37 o
   1   3  15        5.39       11.34      4.20 o
   2   3  15      219.67      207.76      4.75 o
   3   3  15      105.76       94.05      5.50 o
   4   3  15       11.25       15.84      6.02 o
   5   3  15        0.84        7.09      6.56 o
   6   3  15        0.01       -1.40      9.71 o
   7   3  15       97.48       95.68     13.65 o
   8   3  15        0.45       14.32     15.03 o
  -9   4  15        0.84        4.43     12.90 o
  -8   4  15        7.58       -0.92      9.96 o
  -7   4  15       12.64       10.30      7.20 o
  -6   4  15       15.15       12.33      6.94 o
  -5   4  15       12.41       20.50      5.97 o
  -4   4  15      282.58      288.19      9.39 o
  -3   4  15       22.77       29.41      5.08 o
  -2   4  15      247.70      235.82      4.91 o
  -1   4  15      103.49      107.70      4.46 o
   0   4  15      120.01      116.78      4.41 o
   1   4  15      441.44      439.60      5.07 o
   2   4  15       13.76       12.50      4.29 o
   3   4  15        1.56        0.45      4.53 o
   4   4  15        4.02        5.45      6.07 o
   5   4  15        5.87        9.28      6.81 o
   6   4  15        2.25        4.43      9.86 o
   7   4  15        1.14       -6.14     12.11 o
   8   4  15        3.37       -4.92     15.63 o
  -9   5  15       98.67       49.72     22.64 o
  -8   5  15       12.92       11.39      8.46 o
  -7   5  15       12.06       19.75      7.85 o
  -6   5  15        8.04        2.14      6.61 o
  -5   5  15       58.49       60.76      6.21 o
  -4   5  15       22.96       27.30      6.53 o
  -3   5  15        3.35        4.99      5.49 o
  -2   5  15       54.28       61.91      4.76 o
  -1   5  15      371.12      388.24      8.20 o
   0   5  15        9.89       11.75      4.18 o
   1   5  15       34.52       36.48      4.28 o
   2   5  15       20.79       21.03      4.39 o
   3   5  15       63.14       59.59      4.86 o
   4   5  15        0.00        0.64      5.24 o
   5   5  15        1.39        0.80      6.42 o
   6   5  15        3.51        5.33     10.11 o
   7   5  15        2.87        6.75     11.37 o
   8   5  15        0.00      -11.82     16.17 o
  -8   6  15        0.47       -2.81      9.33 o
  -7   6  15       24.33       31.67      8.14 o
  -6   6  15        2.37        7.80      6.79 o
  -5   6  15      102.57      111.39      6.62 o
  -4   6  15      133.95      140.92      8.42 o
  -3   6  15       13.42       19.56      5.69 o
  -2   6  15       57.18       60.75      5.18 o
  -1   6  15       29.10       29.16      4.47 o
   0   6  15      375.70      384.56      6.33 o
   1   6  15       58.08       56.19      4.64 o
   2   6  15        1.61        2.23      4.64 o
   3   6  15       26.33       28.39      4.75 o
   4   6  15        0.14        0.43      4.92 o
   5   6  15       30.34       34.44      6.38 o
   6   6  15        1.69        3.28      9.98 o
   7   6  15       49.65       32.91     12.08 o
   8   6  15        0.21        8.57     16.69 o
  -8   7  15       13.46       11.37     10.24 o
  -7   7  15        7.36        4.85      8.10 o
  -6   7  15       23.38       24.32      7.17 o
  -5   7  15      125.18      140.15      7.03 o
  -4   7  15       24.16       24.22      6.17 o
  -3   7  15      237.74      252.37      6.52 o
  -2   7  15        6.85        9.81      5.38 o
  -1   7  15       14.94       17.42      5.20 o
   0   7  15       31.13       31.66      4.48 o
   1   7  15       40.50       41.90      4.65 o
   2   7  15      101.14      112.93      4.99 o
   3   7  15       25.47       29.10      4.48 o
   4   7  15        0.53        4.05      5.62 o
   5   7  15       19.45       35.53      5.72 o
   6   7  15       12.62       10.96     10.38 o
   7   7  15       14.37       11.32     11.74 o
   8   7  15       25.56       -0.83     12.34 o
  -8   8  15        1.74        1.05     10.32 o
  -7   8  15       24.84       25.94      8.86 o
  -6   8  15       82.52       94.00      7.75 o
  -5   8  15        7.98        9.10      6.90 o
  -4   8  15        2.33        6.47      6.77 o
  -3   8  15      119.64      129.67      6.39 o
  -2   8  15       44.34       43.76      5.48 o
  -1   8  15      551.37      585.44     21.33 o
   0   8  15       39.43       45.28      4.78 o
   1   8  15      185.81      201.90      5.59 o
   2   8  15        1.24        3.76      5.31 o
   3   8  15      472.90      536.71      8.13 o
   4   8  15      107.97      117.03      5.81 o
   5   8  15       16.40       15.49      5.87 o
   6   8  15       29.10       31.76     10.11 o
   7   8  15       34.76       19.29     13.07 o
  -7   9  15        1.39       -0.73      8.77 o
  -6   9  15       15.92       18.57      7.99 o
  -5   9  15        8.30        3.80      7.20 o
  -4   9  15      145.27      168.03      8.14 o
  -3   9  15      181.83      201.66      7.48 o
  -2   9  15       23.12       29.91      5.31 o
  -1   9  15      556.33      576.12     15.34 o
   0   9  15       68.93       77.74      4.89 o
   1   9  15        3.66        9.53      5.55 o
   2   9  15       24.83       25.04      5.72 o
   3   9  15        0.09        0.70      6.33 o
   4   9  15        4.37       14.72      6.12 o
   5   9  15       27.09       30.34      6.91 o
   6   9  15      231.73      204.34     15.22 o
   7   9  15       22.04       10.06     13.03 o
  -7  10  15       15.99        6.38      9.87 o
  -6  10  15        2.05        2.47      8.35 o
  -5  10  15       81.81       83.82      7.78 o
  -4  10  15       66.08       73.66      7.00 o
  -3  10  15      153.39      174.00      6.84 o
  -2  10  15      175.12      197.01      6.30 o
  -1  10  15       80.21       86.75      9.59 o
   0  10  15       36.16       38.67      6.57 o
   1  10  15       71.87       81.82      5.37 o
   2  10  15      110.83      145.58      6.09 o
   3  10  15       39.56       42.53      5.48 o
   4  10  15       12.24       16.91      6.55 o
   5  10  15        2.06        1.18      5.98 o
   6  10  15      137.71      127.37      8.83 o
  -6  11  15        9.35        5.90      8.93 o
  -5  11  15       71.02       75.94      8.25 o
  -4  11  15        0.01        1.39      7.58 o
  -3  11  15       58.20       76.71      6.81 o
  -2  11  15       99.37      125.45      7.18 o
  -1  11  15       11.20       16.76      6.76 o
   0  11  15      301.92      369.94     18.98 o
   1  11  15        1.16        3.37      5.85 o
   2  11  15       62.44       71.85      6.28 o
   3  11  15       39.69       36.75      6.15 o
   4  11  15       58.62       63.66      6.98 o
   5  11  15       41.48       27.51      8.35 o
   6  11  15        4.94        1.40      8.95 o
  -6  12  15        8.59        5.82     10.33 o
  -5  12  15       28.05       15.48      8.72 o
  -4  12  15       51.51       55.27      8.18 o
  -3  12  15        8.71       10.41      7.17 o
  -2  12  15       46.44       58.95      7.47 o
  -1  12  15        1.16        5.55      7.22 o
   0  12  15       68.02       81.71      7.42 o
   1  12  15       42.64       42.51      6.39 o
   2  12  15        1.62       -1.32      5.88 o
   3  12  15        2.93       -0.47      6.44 o
   4  12  15        0.01        0.49      7.57 o
   5  12  15      105.87       97.91     14.05 o
  -5  13  15        6.52        7.41      9.51 o
  -4  13  15        0.10        1.68      8.81 o
  -3  13  15        0.42       -5.01      7.68 o
  -2  13  15       99.45      109.02      8.16 o
  -1  13  15       50.33       51.82      7.87 o
   0  13  15        8.38        6.13      7.99 o
   1  13  15        0.18        1.88      6.28 o
   2  13  15        0.16        1.47      6.37 o
   3  13  15       99.58      107.86      9.39 o
   4  13  15        3.04        2.95      8.34 o
  -4  14  15       27.00       -1.28      8.42 o
  -3  14  15       24.51       18.42      8.52 o
  -2  14  15       76.36       63.88     12.92 o
  -1  14  15        0.41       -0.27      7.35 o
   0  14  15       53.17       52.48      7.55 o
   1  14  15       64.89       63.41      6.72 o
   2  14  15       14.10       11.35      7.19 o
   3  14  15        0.01       -0.57      8.60 o
  -3  15  15       29.40        7.21      6.83 o
  -2  15  15       28.27       12.06      8.33 o
  -1  15  15       12.13        7.62      8.15 o
   0  15  15        1.68        5.60      8.17 o
   1  15  15        0.01       -0.63      7.24 o
   2  15  15        4.48        6.13      7.65 o
  -8   0  16      219.79      224.13     18.00 o
  -6   0  16      110.47      123.26     11.88 o
  -4   0  16       14.51       19.15      6.93 o
  -2   0  16       71.35       69.04      6.54 o
   0   0  16      198.86      120.12      6.92 o
   2   0  16      208.33      184.32      7.94 o
   4   0  16      245.08      254.23     12.36 o
   6   0  16        4.28       -3.98     12.06 o
  -9   1  16       18.06       10.33     11.77 o
  -8   1  16        5.67        5.07      9.91 o
  -7   1  16        7.67        7.93      8.73 o
  -6   1  16      145.93      160.61     13.48 o
  -5   1  16      182.54      191.20      7.93 o
  -4   1  16       58.88       63.35      5.36 o
  -3   1  16      127.56      127.80      5.32 o
  -2   1  16        4.02       -0.44      4.16 o
  -1   1  16       66.81       66.50      4.39 o
   0   1  16       12.94        6.49      4.28 o
   1   1  16      206.99      196.69      5.16 o
   2   1  16      300.56      285.99      5.76 o
   3   1  16      191.12      180.98      5.87 o
   4   1  16        3.11        4.26      5.72 o
   5   1  16        7.42       -0.86      8.01 o
   6   1  16        1.11        4.58     12.01 o
   7   1  16        9.81        3.88     13.62 o
   8   1  16        0.01       -8.96     15.21 o
  -9   2  16        8.01        2.60     12.94 o
  -8   2  16        5.52        1.86     10.95 o
  -7   2  16       11.29       11.07      8.90 o
  -6   2  16        2.66        5.34      6.21 o
  -5   2  16        0.09        8.70      5.95 o
  -4   2  16      562.70      571.74     17.42 o
  -3   2  16       99.53       87.90      5.21 o
  -2   2  16      747.12      716.43     23.21 o
  -1   2  16        0.16       -0.74      4.70 o
   0   2  16        1.41        1.39      4.81 o
   1   2  16      610.69      557.60     10.27 o
   2   2  16      358.34      363.68      7.06 o
   3   2  16       82.89       85.82      5.37 o
   4   2  16       44.05       45.91      5.66 o
   5   2  16       22.15       24.69      6.74 o
   6   2  16       10.65       12.03      8.54 o
   7   2  16        1.09        2.89     13.83 o
   8   2  16        0.89        0.44     15.42 o
  -9   3  16       33.55       10.96     13.35 o
  -8   3  16       64.59       61.79     11.41 o
  -7   3  16        2.44       -0.29      6.96 o
  -6   3  16       70.68       78.66      6.74 o
  -5   3  16        5.08        8.83      5.66 o
  -4   3  16      270.33      279.45      7.12 o
  -3   3  16       70.42       67.77      4.96 o
  -2   3  16      284.04      290.56      8.75 o
  -1   3  16       58.47       59.04      5.08 o
   0   3  16       24.90       30.11      4.51 o
   1   3  16        7.71        6.14      4.32 o
   2   3  16       40.87       41.63      4.40 o
   3   3  16      150.93      140.21      5.28 o
   4   3  16       16.95       20.52      6.16 o
   5   3  16       17.31       16.82      6.88 o
   6   3  16       16.14       12.08     10.13 o
   7   3  16       22.12       33.44     13.72 o
   8   3  16        8.51        2.45     15.83 o
  -9   4  16        2.16        0.81     12.15 o
  -8   4  16      101.03       99.68     10.83 o
  -7   4  16       51.80       56.13      7.00 o
  -6   4  16        1.87        7.89      6.86 o
  -5   4  16       12.28       21.51      6.22 o
  -4   4  16       58.77       54.98      5.58 o
  -3   4  16       90.51       92.69      4.62 o
  -2   4  16       28.72       26.64      5.09 o
  -1   4  16        6.91        6.86      4.70 o
   0   4  16        2.45        2.10      4.36 o
   1   4  16        7.43        6.89      4.26 o
   2   4  16       25.66       23.36      4.40 o
   3   4  16        0.13        5.35      4.65 o
   4   4  16        1.12        1.36      6.10 o
   5   4  16      186.80      197.57      7.14 o
   6   4  16        2.08        5.96      9.73 o
   7   4  16        2.79        7.71     14.04 o
   8   4  16        0.22        1.51     16.51 o
  -8   5  16        3.60        1.25     10.02 o
  -7   5  16        7.50        6.79      8.00 o
  -6   5  16      187.31      191.24      7.17 o
  -5   5  16        2.64       -0.41      6.28 o
  -4   5  16      102.94      114.11      6.29 o
  -3   5  16        7.88        8.33      4.76 o
  -2   5  16       23.02       24.82      4.32 o
  -1   5  16       42.17       50.27      4.48 o
   0   5  16       35.21       37.79      4.20 o
   1   5  16        0.86        6.65      4.48 o
   2   5  16       35.79       38.23      4.52 o
   3   5  16       76.92       83.05      5.07 o
   4   5  16       19.46       16.91      4.71 o
   5   5  16       22.26       21.99      7.23 o
   6   5  16       11.86        9.64     10.21 o
   7   5  16        0.07       -4.51     12.38 o
   8   5  16        4.48      -12.29     16.77 o
  -8   6  16       37.09       27.96      9.14 o
  -7   6  16       98.53       99.60      8.59 o
  -6   6  16       24.89       25.93      7.13 o
  -5   6  16       71.69       81.94      6.80 o
  -4   6  16       39.47       47.72      6.23 o
  -3   6  16       72.41       82.26      6.58 o
  -2   6  16       36.87       35.77      4.67 o
  -1   6  16        2.50        3.31      4.62 o
   0   6  16        0.14        0.37      4.45 o
   1   6  16       25.37       27.28      4.67 o
   2   6  16        0.12       -3.44      4.87 o
   3   6  16       11.51        7.57      5.09 o
   4   6  16        9.04        6.47      5.37 o
   5   6  16       37.48       40.74      6.94 o
   6   6  16       30.20       29.29      9.77 o
   7   6  16       10.06        5.13     12.57 o
  -8   7  16       39.21       21.85     10.13 o
  -7   7  16       66.80       52.73     12.28 o
  -6   7  16        9.97        7.70      7.50 o
  -5   7  16       39.53       42.36      7.02 o
  -4   7  16       59.47       63.83      6.60 o
  -3   7  16       19.46       25.81      6.10 o
  -2   7  16       99.45      100.52      5.66 o
  -1   7  16       53.68       53.12      4.66 o
   0   7  16        2.74        2.63      4.52 o
   1   7  16        3.99        3.24      4.53 o
   2   7  16        0.08        1.44      4.72 o
   3   7  16      240.42      258.42      5.74 o
   4   7  16       28.55       34.12      5.41 o
   5   7  16      113.66      121.64      6.67 o
   6   7  16        0.08       11.04     10.98 o
   7   7  16        0.55        1.08     12.41 o
  -8   8  16       15.81        6.36     10.14 o
  -7   8  16        1.36       -0.54      8.69 o
  -6   8  16        0.11        1.81      7.73 o
  -5   8  16       30.71       49.90      7.21 o
  -4   8  16       86.39       97.58      6.74 o
  -3   8  16      489.97      520.92     14.84 o
  -2   8  16       11.79        7.64      5.78 o
  -1   8  16        2.99        2.32      4.36 o
   0   8  16       40.04       41.45      4.99 o
   1   8  16      244.86      270.57      5.22 o
   2   8  16       72.35       79.21      5.46 o
   3   8  16      267.75      290.24      8.45 o
   4   8  16        1.09        1.89      5.97 o
   5   8  16       21.15       14.91      6.39 o
   6   8  16       60.74       29.10     15.11 o
   7   8  16       11.30       -1.81     13.12 o
  -7   9  16        9.69        5.02      9.13 o
  -6   9  16        0.22        1.73      8.10 o
  -5   9  16      200.60      234.72     17.88 o
  -4   9  16        4.80        1.87      6.88 o
  -3   9  16        2.58        3.77      7.17 o
  -2   9  16       38.50       48.03      6.06 o
  -1   9  16       21.50       23.53      5.75 o
   0   9  16       38.20       41.57      4.60 o
   1   9  16      328.19      357.11      6.05 o
   2   9  16       29.04       38.91      5.20 o
   3   9  16        0.02        2.25      5.79 o
   4   9  16      175.67      200.47      6.73 o
   5   9  16       13.02       14.85      6.26 o
   6   9  16        2.03       -5.14     11.86 o
  -7  10  16       76.77       13.60      9.61 o
  -6  10  16       26.97       19.21      9.32 o
  -5  10  16        0.03       -2.83      7.90 o
  -4  10  16       10.49       10.64      7.20 o
  -3  10  16        1.28        3.54      6.72 o
  -2  10  16        8.95        9.97      6.26 o
  -1  10  16      142.80      178.06      6.60 o
   0  10  16       22.92       29.16      5.85 o
   1  10  16       11.96       12.24      5.84 o
   2  10  16       57.47       75.21      6.46 o
   3  10  16        0.17        5.25      6.68 o
   4  10  16       87.73       96.19      6.28 o
   5  10  16       19.33       16.83      7.24 o
   6  10  16        0.93       -0.99     12.58 o
  -6  11  16       48.45       30.41      9.36 o
  -5  11  16        3.89        3.81      8.49 o
  -4  11  16      104.26      116.74      8.09 o
  -3  11  16       36.08       35.36      7.17 o
  -2  11  16       20.03       26.00      6.50 o
  -1  11  16       33.99       39.67      6.18 o
   0  11  16       37.60       42.18      6.24 o
   1  11  16        1.39       -3.94      6.12 o
   2  11  16       67.84       83.83      6.88 o
   3  11  16       29.49       40.79      6.33 o
   4  11  16       92.24       94.99      7.13 o
   5  11  16        8.30        4.42      7.84 o
  -5  12  16       36.07       17.80      9.18 o
  -4  12  16       59.15       57.43      8.56 o
  -3  12  16       67.06       56.10      7.64 o
  -2  12  16      162.29      184.29      7.52 o
  -1  12  16       49.72       51.72      7.57 o
   0  12  16       11.86       16.47      6.56 o
   1  12  16       33.77       40.45      6.66 o
   2  12  16      129.08      142.45      6.35 o
   3  12  16       67.41       72.91      6.76 o
   4  12  16        4.60        2.44      8.15 o
   5  12  16        0.19        1.40      8.95 o
  -5  13  16       15.82        2.01      7.13 o
  -4  13  16       31.47       30.87      9.98 o
  -3  13  16       24.07       15.05      8.08 o
  -2  13  16       24.62       17.06      7.63 o
  -1  13  16       28.78       24.26      8.28 o
   0  13  16       31.24       28.47      6.41 o
   1  13  16       13.37       10.48      6.35 o
   2  13  16       48.32       52.18      6.71 o
   3  13  16        6.32        3.51      7.25 o
   4  13  16        0.44        4.75      9.18 o
  -4  14  16       28.68       15.63      8.81 o
  -3  14  16        9.73        8.88      8.92 o
  -2  14  16       15.37        4.79      8.37 o
  -1  14  16        5.99        4.41      7.65 o
   0  14  16        2.76        0.72      7.15 o
   1  14  16        0.08       -3.65      7.28 o
   2  14  16        2.70       -2.48      7.87 o
   3  14  16        6.01        5.95      8.70 o
  -2  15  16        2.86       -0.23     12.24 o
  -1  15  16        7.69        1.28      7.69 o
   0  15  16       19.96        6.28      6.41 o
   1  15  16        3.41        2.29      6.13 o
  -9   0  17        3.96        8.28     17.27 o
  -7   0  17        0.97       -0.99     13.33 o
  -5   0  17      309.56      321.09     11.64 o
  -3   0  17      654.34      575.43     29.55 o
  -1   0  17       75.60      118.82      7.39 o
   1   0  17       20.58       18.10      7.53 o
   3   0  17        0.57        1.26      7.28 o
   5   0  17       20.46       19.18      9.45 o
  -9   1  17        0.31       -0.42     13.37 o
  -8   1  17        7.44        6.28     10.15 o
  -7   1  17        9.12       11.48      9.42 o
  -6   1  17       53.48       60.68      9.31 o
  -5   1  17       86.55       90.67      7.32 o
  -4   1  17       11.42       13.22      5.54 o
  -3   1  17       76.08       73.34      5.13 o
  -2   1  17      613.97      533.09     15.82 o
  -1   1  17      428.11      359.92      9.17 o
   0   1  17       26.73       28.32      4.89 o
   1   1  17        9.56       17.83      5.00 o
   2   1  17      234.14      203.39      5.29 o
   3   1  17       13.11       15.19      5.68 o
   4   1  17       67.45       73.01      6.14 o
   5   1  17       17.62       13.75      7.92 o
   6   1  17        0.34       -2.34     10.77 o
   7   1  17        0.23       -6.98     14.22 o
   8   1  17        1.09       -9.25     15.99 o
  -9   2  17        2.07       -1.34     12.31 o
  -8   2  17        1.52        1.38     10.47 o
  -7   2  17        8.04        9.15      9.31 o
  -6   2  17       14.65       19.29      6.84 o
  -5   2  17       13.49       14.25      5.79 o
  -4   2  17       55.59       45.36      5.62 o
  -3   2  17       82.43       77.35      5.29 o
  -2   2  17       13.89       16.75      5.07 o
  -1   2  17       69.57       71.52      5.06 o
   0   2  17      129.08      124.93      4.96 o
   1   2  17      255.47      221.52      4.68 o
   2   2  17      131.24      123.35      5.36 o
   3   2  17       24.66       18.72      5.47 o
   4   2  17       93.17       83.99      6.53 o
   5   2  17        1.32        1.36      5.98 o
   6   2  17        0.77       -2.06     10.59 o
   7   2  17       38.14       41.59     14.71 o
   8   2  17        0.41       14.06     16.38 o
  -8   3  17        0.02        0.27     10.74 o
  -7   3  17        7.96        5.96      8.93 o
  -6   3  17      140.75      153.34      6.66 o
  -5   3  17       25.66       26.28      5.80 o
  -4   3  17      181.74      200.63      7.17 o
  -3   3  17       93.38       91.96      5.22 o
  -2   3  17       14.76       15.03      5.09 o
  -1   3  17        6.55       12.89      5.22 o
   0   3  17      202.28      199.17      5.58 o
   1   3  17       83.45       86.93      4.59 o
   2   3  17      129.09      131.89      4.64 o
   3   3  17      135.63      132.23      5.70 o
   4   3  17        5.53        9.09      5.81 o
   5   3  17       36.77       41.77      6.96 o
   6   3  17       62.56       54.55      9.16 o
   7   3  17        1.68       -3.49     14.43 o
   8   3  17        0.12        4.17     16.93 o
  -8   4  17       23.12       14.35     10.75 o
  -7   4  17       12.13       14.22      7.30 o
  -6   4  17       13.10       17.51      6.50 o
  -5   4  17       18.63       20.36      5.85 o
  -4   4  17       48.34       48.22      5.70 o
  -3   4  17       15.96       19.24      4.80 o
  -2   4  17        0.97        2.02      5.09 o
  -1   4  17      287.98      291.70      7.54 o
   0   4  17       98.12       99.64      4.65 o
   1   4  17       20.47       19.33      4.38 o
   2   4  17       14.61       21.01      4.56 o
   3   4  17       19.16       20.55      5.16 o
   4   4  17       77.23       81.43      6.29 o
   5   4  17      124.15      130.78      7.52 o
   6   4  17        0.01        7.93     10.56 o
   7   4  17        0.98        1.98     14.82 o
   8   4  17       25.99       -6.04     12.37 o
  -8   5  17        1.71       -1.52     10.26 o
  -7   5  17       48.02       41.40      7.53 o
  -6   5  17       41.24       36.05      7.23 o
  -5   5  17        7.07        9.26      6.53 o
  -4   5  17       21.84       29.73      5.54 o
  -3   5  17        6.46        9.09      5.41 o
  -2   5  17       30.21       24.82      4.78 o
  -1   5  17        0.02        0.73      4.65 o
   0   5  17       79.15       81.74      4.62 o
   1   5  17      685.45      714.49     14.46 o
   2   5  17       49.72       50.91      5.15 o
   3   5  17       17.20       14.62      5.21 o
   4   5  17        1.24        3.40      6.35 o
   5   5  17       46.82       50.49      7.47 o
   6   5  17       57.44       51.22     11.49 o
   7   5  17      355.73      274.06     23.93 o
  -8   6  17        1.05        0.46      9.39 o
  -7   6  17        0.77        1.06      9.00 o
  -6   6  17       19.76       14.88      7.40 o
  -5   6  17       12.01       11.96      6.82 o
  -4   6  17        0.92        5.77      6.47 o
  -3   6  17        1.53       -0.18      4.75 o
  -2   6  17       40.57       44.15      5.34 o
  -1   6  17      282.26      305.83      6.31 o
   0   6  17       28.65       32.34      4.58 o
   1   6  17       84.49       90.51      4.89 o
   2   6  17       13.08       12.46      4.92 o
   3   6  17        0.47       -1.32      5.18 o
   4   6  17        0.05        3.72      5.42 o
   5   6  17      218.68      232.31      8.13 o
   6   6  17       58.59       39.18     11.23 o
   7   6  17        9.50        0.66     13.31 o
  -8   7  17       29.74       13.84      9.99 o
  -7   7  17       46.91       46.60      8.75 o
  -6   7  17       86.06       92.91      8.28 o
  -5   7  17       94.63      100.34      7.44 o
  -4   7  17       42.34       48.40      6.64 o
  -3   7  17       72.38       69.42      6.61 o
  -2   7  17        7.01        7.57      4.97 o
  -1   7  17       76.75       81.06      5.05 o
   0   7  17        3.48        6.40      4.71 o
   1   7  17       31.19       33.22      4.78 o
   2   7  17        2.60        6.05      4.99 o
   3   7  17      102.92      109.16      5.40 o
   4   7  17      103.97      120.73      6.47 o
   5   7  17       39.49       37.44      6.98 o
   6   7  17        3.24        6.10      8.55 o
   7   7  17        0.19        3.68     13.16 o
  -7   8  17       11.44        3.72      9.22 o
  -6   8  17        0.33       -0.43      8.56 o
  -5   8  17       19.63       28.83      7.55 o
  -4   8  17       24.72       31.51      6.94 o
  -3   8  17       21.93       16.12      6.71 o
  -2   8  17       38.40       47.11      5.90 o
  -1   8  17        9.97       11.06      5.12 o
   0   8  17       18.92       20.14      5.30 o
   1   8  17       42.02       46.26      5.35 o
   2   8  17       49.03       48.73      5.22 o
   3   8  17        9.18       12.71      5.81 o
   4   8  17       21.32       34.91      5.90 o
   5   8  17       14.62       19.23      6.29 o
   6   8  17       51.07       24.67     11.91 o
  -7   9  17        0.17       -3.46      9.66 o
  -6   9  17       61.44       57.07      8.63 o
  -5   9  17        2.31        4.22      7.82 o
  -4   9  17        0.06       -2.25      7.15 o
  -3   9  17      109.18      146.79      7.24 o
  -2   9  17       34.06       42.20      6.33 o
  -1   9  17      264.85      296.57      8.21 o
   0   9  17      128.78      143.85      5.35 o
   1   9  17       22.20       30.25      5.16 o
   2   9  17       20.50       28.33      5.88 o
   3   9  17       55.33       60.25      5.92 o
   4   9  17       42.87       42.69      5.34 o
   5   9  17       13.43       10.89      6.61 o
   6   9  17       14.26        5.98     12.43 o
  -6  10  17       46.36       21.67     12.56 o
  -5  10  17        6.50        8.14      8.30 o
  -4  10  17      127.47      133.72      7.85 o
  -3  10  17      205.80      227.33      7.80 o
  -2  10  17       40.44       38.09      6.60 o
  -1  10  17        7.05       13.01      5.47 o
   0  10  17       31.67       29.36      5.61 o
   1  10  17        0.22       -3.03      5.64 o
   2  10  17      138.97      142.68      6.04 o
   3  10  17       36.28       36.60      6.06 o
   4  10  17       24.94       31.99      6.25 o
   5  10  17        1.80       -2.89      6.92 o
   6  10  17        9.63        1.56     17.97 o
  -6  11  17        1.76        8.22      9.88 o
  -5  11  17       52.21       38.07     12.51 o
  -4  11  17        9.04       11.47      8.78 o
  -3  11  17        3.86       -1.86      7.45 o
  -2  11  17      171.22      203.29      7.27 o
  -1  11  17       12.73       15.04      6.83 o
   0  11  17       88.15       87.40      6.04 o
   1  11  17      107.35      118.25      5.92 o
   2  11  17        0.18        0.23      6.07 o
   3  11  17       24.19       19.06      6.02 o
   4  11  17        1.59        2.79      6.26 o
   5  11  17        0.45        1.80      8.03 o
  -5  12  17        0.15        6.79      9.52 o
  -4  12  17        9.74       -2.33      8.83 o
  -3  12  17        0.38        1.20      7.96 o
  -2  12  17        8.36        3.86      7.26 o
  -1  12  17        8.67        5.29      7.23 o
   0  12  17      217.82      258.53      9.81 o
   1  12  17       52.31       51.62      7.03 o
   2  12  17       28.38       24.69      6.74 o
   3  12  17        4.21        2.86      7.43 o
   4  12  17        3.18        1.68      7.46 o
  -4  13  17      106.89       77.25     22.58 o
  -3  13  17       15.36        0.55      8.56 o
  -2  13  17       20.18       11.70      8.20 o
  -1  13  17        3.23       -0.57      7.75 o
   0  13  17       64.44       65.82      9.91 o
   1  13  17       28.02       21.19      6.85 o
   2  13  17       49.13       44.03      7.12 o
   3  13  17       21.96       15.88      7.78 o
  -3  14  17        2.14        2.32     11.50 o
  -2  14  17        8.39        4.31      8.70 o
  -1  14  17       10.30        5.39      7.58 o
   0  14  17       20.09       11.53      7.23 o
   1  14  17        7.25        5.21      7.36 o
   2  14  17        0.27       -0.55      6.56 o
  -8   0  18        1.42       -2.01     15.50 o
  -6   0  18       44.02       46.98     12.66 o
  -4   0  18       96.26      114.76      7.73 o
  -2   0  18        6.61        8.19      7.12 o
   0   0  18     2800.75     2409.05    153.11 o
   2   0  18       16.56       15.67      7.74 o
   4   0  18       37.49       42.01     11.49 o
   6   0  18       18.23       22.06     21.77 o
  -8   1  18        6.87        4.90     10.90 o
  -7   1  18        8.37        5.25      9.59 o
  -6   1  18       18.05       12.62      9.67 o
  -5   1  18        2.56        6.41      6.39 o
  -4   1  18       21.63       31.94      6.19 o
  -3   1  18       15.15       21.10      5.90 o
  -2   1  18      259.48      206.89      5.37 o
  -1   1  18       75.68       56.21      5.20 o
   0   1  18       15.99       13.65      4.77 o
   1   1  18        5.12        9.93      5.52 o
   2   1  18      489.23      434.12      7.84 o
   3   1  18        0.00       -6.12      6.12 o
   4   1  18        0.12        3.72      6.48 o
   5   1  18       10.09       10.21      8.43 o
   6   1  18        5.01        7.72     10.60 o
   7   1  18        5.05       12.11     14.74 o
  -8   2  18        3.73        4.56     11.03 o
  -7   2  18       19.00       23.49     13.40 o
  -6   2  18       22.64       19.54      7.14 o
  -5   2  18        8.02        5.26      5.36 o
  -4   2  18      132.09      117.56      5.85 o
  -3   2  18        3.21        6.42      5.38 o
  -2   2  18       61.37       56.11      5.38 o
  -1   2  18       11.96       11.91      4.96 o
   0   2  18       14.93       15.29      5.07 o
   1   2  18       73.37       70.03      6.02 o
   2   2  18       35.58       43.02      5.22 o
   3   2  18        2.37       -2.40      5.81 o
   4   2  18      320.15      331.10      8.34 o
   5   2  18        0.21        1.59      7.37 o
   6   2  18        4.01        2.93     11.17 o
   7   2  18       42.17       -0.10     15.26 o
  -8   3  18        4.55        4.08     11.07 o
  -7   3  18        3.69        5.24      9.89 o
  -6   3  18       34.66       39.59      6.73 o
  -5   3  18       61.08       60.91      6.11 o
  -4   3  18      323.79      343.94      9.42 o
  -3   3  18       40.39       46.26      5.46 o
  -2   3  18        1.69       20.90     12.69 o
  -1   3  18       18.83       22.45      4.48 o
   0   3  18        5.66        5.24      4.91 o
   1   3  18       73.59       75.08      5.51 o
   2   3  18        2.50        2.08      5.18 o
   3   3  18       59.62       57.71      6.09 o
   4   3  18       61.21       64.90      6.81 o
   5   3  18       70.61       69.31      7.53 o
   6   3  18      127.63      106.26     10.16 o
   7   3  18        7.43       11.95     15.52 o
  -8   4  18       15.40        3.98     11.39 o
  -7   4  18        1.77        2.26      7.65 o
  -6   4  18        6.98        3.30      6.60 o
  -5   4  18       28.52       29.93      6.17 o
  -4   4  18       32.27       35.04      5.99 o
  -3   4  18       37.12       40.15      5.52 o
  -2   4  18      170.18      186.21      5.50 o
  -1   4  18        7.90        9.33      5.07 o
   0   4  18       74.06       82.03      4.95 o
   1   4  18       32.66       35.02      4.57 o
   2   4  18       53.99       56.95      5.17 o
   3   4  18      358.58      374.25      7.92 o
   4   4  18        0.19        0.10      6.71 o
   5   4  18       79.36       79.93      7.27 o
   6   4  18        1.52        2.66      9.66 o
   7   4  18       10.75        5.73     15.65 o
  -8   5  18       61.09       27.62     11.11 o
  -7   5  18        0.02       -1.11      8.29 o
  -6   5  18       11.45        8.26      7.17 o
  -5   5  18        3.84        1.87      6.26 o
  -4   5  18        7.44       12.73      5.78 o
  -3   5  18       21.13       22.82      5.49 o
  -2   5  18        5.61        3.95      5.22 o
  -1   5  18       28.74       29.91      4.91 o
   0   5  18      120.60      136.69      5.22 o
   1   5  18      158.53      172.75      5.10 o
   2   5  18      100.13      104.44      4.68 o
   3   5  18        1.48        8.02      5.65 o
   4   5  18        3.78        4.90      5.90 o
   5   5  18        0.00       -2.12      7.79 o
   6   5  18        1.71        8.30     11.18 o
   7   5  18        0.26        2.19     13.47 o
  -8   6  18       19.57        4.93     14.46 o
  -7   6  18        7.89        2.33      8.27 o
  -6   6  18        7.55        7.07      7.09 o
  -5   6  18        0.15       -1.54      6.46 o
  -4   6  18       43.52       42.30      6.50 o
  -3   6  18       60.75       62.12      5.75 o
  -2   6  18        2.27        3.84      5.57 o
  -1   6  18      121.21      130.44      5.18 o
   0   6  18       17.06       18.75      4.94 o
   1   6  18       76.44       77.72      5.13 o
   2   6  18       74.85       84.22      5.51 o
   3   6  18       72.75       74.78      5.37 o
   4   6  18       31.41       27.01      6.90 o
   5   6  18       51.88       48.54      8.03 o
   6   6  18      102.13       74.31     11.64 o
   7   6  18       36.47        6.99     14.02 o
  -7   7  18       31.08       31.36      9.06 o
  -6   7  18       16.68       16.15      8.13 o
  -5   7  18       43.76       55.66      7.61 o
  -4   7  18       12.22       15.02      7.04 o
  -3   7  18      131.82      148.83      6.07 o
  -2   7  18        4.14        6.01      5.64 o
  -1   7  18       74.61       88.16      5.23 o
   0   7  18       20.34       21.26      4.94 o
   1   7  18       82.42       81.45      5.11 o
   2   7  18       15.79       18.36      5.13 o
   3   7  18       12.17        9.37      5.39 o
   4   7  18       44.62       40.96      5.97 o
   5   7  18        0.39        0.34      7.36 o
   6   7  18       79.14       53.96     12.20 o
  -7   8  18        3.72        4.62      9.65 o
  -6   8  18        0.84       -0.96      8.46 o
  -5   8  18      179.02      195.05      9.00 o
  -4   8  18       74.97       83.89      7.34 o
  -3   8  18       73.13       82.78      7.10 o
  -2   8  18       23.35       22.24      5.43 o
  -1   8  18        2.21        3.61      5.30 o
   0   8  18        0.15       -1.99      5.21 o
   1   8  18       32.90       40.39      5.38 o
   2   8  18       58.17       64.96      5.87 o
   3   8  18        2.41        4.80      5.62 o
   4   8  18       98.13      111.86      6.43 o
   5   8  18      127.98      125.54      8.87 o
   6   8  18        1.39       -0.65     12.60 o
  -6   9  18        3.08        4.53      8.89 o
  -5   9  18       15.44        6.90      8.24 o
  -4   9  18        0.15       -6.16      7.49 o
  -3   9  18       45.76       55.90      7.45 o
  -2   9  18       70.17       80.20      5.87 o
  -1   9  18        1.61        8.68      5.52 o
   0   9  18       15.32       20.55      5.42 o
   1   9  18       41.08       40.94      5.81 o
   2   9  18      120.80      136.19      6.07 o
   3   9  18       37.59       37.38      5.93 o
   4   9  18        0.01       -0.97      6.13 o
   5   9  18        9.02        3.60      7.21 o
   6   9  18        0.60       -3.49      7.78 o
  -6  10  18       26.04        8.57      9.72 o
  -5  10  18       30.01       11.12      8.65 o
  -4  10  18        4.28        7.44      7.88 o
  -3  10  18        0.18        6.44      7.76 o
  -2  10  18        2.15        1.48      6.84 o
  -1  10  18      244.93      294.75      7.14 o
   0  10  18      293.71      335.89      9.93 o
   1  10  18      165.85      180.52      6.27 o
   2  10  18        0.25        2.32      5.89 o
   3  10  18        3.78        3.97      6.77 o
   4  10  18       11.59        3.79      6.55 o
   5  10  18       58.21       31.95      8.71 o
  -5  11  18        3.00        4.35      9.38 o
  -4  11  18       58.52       60.86      8.78 o
  -3  11  18        1.41        2.97      8.31 o
  -2  11  18       12.01        9.28      7.18 o
  -1  11  18      111.17      111.83      6.43 o
   0  11  18       17.92       24.63      6.23 o
   1  11  18      127.80      166.99      7.87 o
   2  11  18      110.91      120.67      6.55 o
   3  11  18        0.29       -1.17      6.31 o
   4  11  18        0.03        3.48      6.97 o
  -4  12  18       15.74        7.33      9.40 o
  -3  12  18        3.88        4.24      6.94 o
  -2  12  18       13.88       15.75      7.88 o
  -1  12  18       12.06       15.48      6.67 o
   0  12  18        9.63       15.24      6.60 o
   1  12  18        9.30        4.41      6.81 o
   2  12  18        8.63        8.10      6.45 o
   3  12  18       16.51       16.93      7.22 o
   4  12  18        8.13       -4.36      8.10 o
  -3  13  18       18.29       12.98      9.42 o
  -2  13  18       44.41       35.64      8.47 o
  -1  13  18        7.77        4.75      7.05 o
   0  13  18       18.65       14.96      7.21 o
   1  13  18        0.38        2.85      6.67 o
   2  13  18        4.99        4.11      7.20 o
   3  13  18       48.02        9.53     12.18 o
  -1  14  18        9.24        4.87      5.59 o
   0  14  18        1.49        2.07      8.65 o
   1  14  18        6.17       -2.73     12.24 o
  -7   0  19        1.21       -5.05     14.56 o
  -5   0  19       31.92       28.83     11.72 o
  -3   0  19        0.11        3.73      7.38 o
  -1   0  19       18.22       25.34     11.25 o
   1   0  19       34.56       28.86      8.21 o
   3   0  19      102.68      111.10     13.78 o
   5   0  19        0.76        1.82     18.28 o
  -8   1  19       20.75        0.44     12.66 o
  -7   1  19       62.94       60.30     10.37 o
  -6   1  19        1.88       -4.30      9.05 o
  -5   1  19        0.00        0.24      6.76 o
  -4   1  19       30.38       34.62      7.02 o
  -3   1  19       13.30        8.33      6.10 o
  -2   1  19       31.24       22.60      6.14 o
  -1   1  19       41.67       43.14      5.83 o
   0   1  19       12.71       19.35      4.81 o
   1   1  19       80.14       82.16      7.10 o
   2   1  19       79.69       74.62      6.66 o
   3   1  19        0.04        3.10      6.62 o
   4   1  19       18.75       17.65      6.25 o
   5   1  19        9.74       11.64      8.80 o
   6   1  19        7.03        4.17     10.80 o
  -8   2  19       14.88        8.32     13.30 o
  -7   2  19       18.22       19.16     11.22 o
  -6   2  19        8.72       12.48      9.15 o
  -5   2  19       75.11       85.59      6.95 o
  -4   2  19       15.14       14.01      5.96 o
  -3   2  19      145.28      142.98      5.82 o
  -2   2  19      259.26      247.69      7.60 o
  -1   2  19        9.36       12.23      5.22 o
   0   2  19        5.24        4.79      5.63 o
   1   2  19        0.46        1.32      6.02 o
   2   2  19      129.63      119.09      5.84 o
   3   2  19       25.39       23.08      5.58 o
   4   2  19       17.79       15.30      6.52 o
   5   2  19      141.55      143.85      7.78 o
   6   2  19        6.01        6.97     11.83 o
   7   2  19        1.24       -8.05     16.09 o
  -8   3  19        4.07        2.85     11.94 o
  -7   3  19        2.72       -9.18     12.66 o
  -6   3  19       39.90       37.37      7.19 o
  -5   3  19        0.81        3.37      6.22 o
  -4   3  19       37.97       33.97      6.02 o
  -3   3  19      100.49      111.93      5.87 o
  -2   3  19        7.65       16.43      5.47 o
  -1   3  19      157.32      159.48      5.51 o
   0   3  19        1.09       -3.13      5.35 o
   1   3  19        0.07        4.90      4.81 o
   2   3  19        2.28       -4.12      9.78 o
   3   3  19      348.22      368.53      9.21 o
   4   3  19       75.81       72.60      6.71 o
   5   3  19       26.57       26.11      7.67 o
   6   3  19        9.08        7.93     12.13 o
   7   3  19        1.93        6.64     11.62 o
  -8   4  19        1.16       -1.66     12.21 o
  -7   4  19        1.43        1.79      8.28 o
  -6   4  19       80.93       82.38      7.28 o
  -5   4  19        1.84        5.64      6.49 o
  -4   4  19        5.78       11.50      6.08 o
  -3   4  19        7.88       16.80      5.63 o
  -2   4  19      106.59      114.02      5.60 o
  -1   4  19       82.00       91.62      5.71 o
   0   4  19       10.03        8.35      5.10 o
   1   4  19       47.08       51.50      5.05 o
   2   4  19       12.31       10.29      4.90 o
   3   4  19        0.78       -0.08      5.80 o
   4   4  19        0.11        1.62      6.72 o
   5   4  19        3.41       -1.69      7.37 o
   6   4  19       12.74        6.30      8.37 o
   7   4  19        0.77       -3.83     16.75 o
  -7   5  19        0.64        5.14      8.37 o
  -6   5  19       17.28       17.04      7.15 o
  -5   5  19        0.13        0.00      6.45 o
  -4   5  19       16.61       15.10      6.04 o
  -3   5  19        2.68       -1.40      5.89 o
  -2   5  19       88.47      100.12      5.76 o
  -1   5  19      313.53      337.35      9.32 o
   0   5  19        2.54        7.43      4.96 o
   1   5  19       84.95       96.86      5.23 o
   2   5  19       18.22       17.98      5.12 o
   3   5  19       18.79       21.99      5.74 o
   4   5  19       19.97       21.35      7.43 o
   5   5  19        4.55        3.11      7.54 o
   6   5  19        4.50        5.13     11.81 o
  -7   6  19       24.66       18.73      8.53 o
  -6   6  19       34.39       31.17      7.50 o
  -5   6  19        0.08        3.41      6.77 o
  -4   6  19        1.32       -0.47      6.76 o
  -3   6  19       29.01       38.97      5.91 o
  -2   6  19       38.44       43.30      5.75 o
  -1   6  19        7.63       11.09      5.35 o
   0   6  19      162.67      179.47      5.20 o
   1   6  19      115.35      134.73      5.26 o
   2   6  19       10.53       11.87      5.14 o
   3   6  19       19.76       24.64      5.67 o
   4   6  19        4.40        8.35      6.80 o
   5   6  19        3.50        5.70      7.87 o
   6   6  19        1.13        0.49     12.12 o
  -7   7  19        9.65        2.98      8.85 o
  -6   7  19        3.37        1.15      7.78 o
  -5   7  19        2.62        0.63      7.23 o
  -4   7  19       17.42       19.03      5.88 o
  -3   7  19        6.86        8.88      6.37 o
  -2   7  19        0.40        7.18      5.84 o
  -1   7  19        0.36       -0.88      5.35 o
   0   7  19        4.29       10.36      5.32 o
   1   7  19       10.06        9.93      5.21 o
   2   7  19       19.53       20.30      5.39 o
   3   7  19      117.18      128.26      5.62 o
   4   7  19       94.83       98.64      9.54 o
   5   7  19       37.36       33.40      8.40 o
   6   7  19        7.79       -0.31     12.92 o
  -6   8  19        1.69        1.49      8.98 o
  -5   8  19       18.66       11.70      8.22 o
  -4   8  19        5.08        7.79      6.61 o
  -3   8  19       20.75       22.37      6.42 o
  -2   8  19       11.07       12.53      6.13 o
  -1   8  19       25.56       28.07      5.45 o
   0   8  19       20.67       17.78      5.51 o
   1   8  19        0.17        5.36      5.43 o
   2   8  19       52.61       50.34      5.74 o
   3   8  19       36.08       32.88      5.50 o
   4   8  19       94.99       87.72      6.90 o
   5   8  19       25.47       19.11      8.66 o
   6   8  19        0.00        2.08     12.24 o
  -6   9  19        7.25       -0.23      9.44 o
  -5   9  19        2.72       -2.74      8.73 o
  -4   9  19       17.79       22.32      7.96 o
  -3   9  19       42.15       46.01      7.10 o
  -2   9  19       18.13       16.15      5.97 o
  -1   9  19       45.41       55.42      5.94 o
   0   9  19        0.00        2.73      5.82 o
   1   9  19        2.77        3.49      5.67 o
   2   9  19       53.75       53.87      6.00 o
   3   9  19        0.80        0.47      6.16 o
   4   9  19        4.02        3.30      6.71 o
   5   9  19        1.83        3.42      8.33 o
  -5  10  19        0.12        3.09      9.16 o
  -4  10  19        9.07        6.67      8.40 o
  -3  10  19       22.30       22.48      7.47 o
  -2  10  19       49.13       57.74      6.45 o
  -1  10  19        5.10        7.84      6.05 o
   0  10  19       39.78       37.62      6.16 o
   1  10  19       15.62       15.71      6.03 o
   2  10  19      107.87      117.27      6.48 o
   3  10  19        0.01        0.75      6.87 o
   4  10  19        0.05        2.07      6.92 o
   5  10  19        4.69        1.43     12.34 o
  -5  11  19        5.00        7.26      8.69 o
  -4  11  19        0.45        3.08      9.25 o
  -3  11  19       22.81       17.51      8.72 o
  -2  11  19        3.92       -0.36      6.90 o
  -1  11  19       25.55       34.66      6.68 o
   0  11  19       29.87       25.29      6.51 o
   1  11  19       12.86       10.97      6.35 o
   2  11  19        0.97        6.28      6.70 o
   3  11  19        2.42        2.16      6.88 o
   4  11  19        7.05        1.83      7.42 o
  -4  12  19        0.23        1.39      7.70 o
  -3  12  19        5.60        1.33      9.20 o
  -2  12  19      165.48      142.70      9.60 o
  -1  12  19       10.63        5.86      7.08 o
   0  12  19        0.76        4.24      6.81 o
   1  12  19        2.34        1.87      6.92 o
   2  12  19       70.77       63.25      6.72 o
   3  12  19       37.39        7.93      6.29 o
  -2  13  19       14.99        4.77      7.25 o
  -1  13  19        1.14        3.22      7.71 o
   0  13  19        6.06        0.41      6.85 o
   1  13  19       18.37       10.01      6.96 o
   2  13  19        3.75        4.09      8.92 o
  -8   0  20        3.41        3.80     17.08 o
  -6   0  20        7.28       11.25     13.70 o
  -4   0  20        0.32        8.44     11.67 o
  -2   0  20       40.96       36.15     16.73 o
   0   0  20      537.59      537.96     30.59 o
   2   0  20        5.86       11.94      8.56 o
   4   0  20        8.62       13.39     12.63 o
   6   0  20        3.64        6.54     27.29 o
  -8   1  20        4.47        3.20      8.69 o
  -7   1  20       87.87       61.89      9.04 o
  -6   1  20        0.06        2.62      9.51 o
  -5   1  20       19.61       20.48      8.69 o
  -4   1  20       10.54       13.44      6.76 o
  -3   1  20       14.39       14.62      6.35 o
  -2   1  20       97.88      119.40      8.05 o
  -1   1  20       18.52       21.53      6.03 o
   0   1  20        8.86        5.67      6.06 o
   1   1  20       13.05       12.59      6.23 o
   2   1  20       67.32       72.68      7.41 o
   3   1  20        4.13        7.38      6.92 o
   4   1  20        3.58        1.36      9.53 o
   5   1  20        0.72        0.19     11.86 o
   6   1  20       16.42       13.15     17.69 o
  -8   2  20       30.99       28.02     17.61 o
  -7   2  20       16.12        1.85     10.74 o
  -6   2  20       13.25       10.73      9.58 o
  -5   2  20      120.09      135.89      7.35 o
  -4   2  20       33.20       37.94      6.93 o
  -3   2  20        0.82       -1.57      5.78 o
  -2   2  20        0.93        1.58      5.50 o
  -1   2  20       31.94       37.02      6.12 o
   0   2  20       11.45        6.32      6.13 o
   1   2  20        8.46        6.86      6.33 o
   2   2  20        8.30        2.99      6.45 o
   3   2  20       19.01       22.57      6.54 o
   4   2  20       21.68       21.40      6.84 o
   5   2  20       92.60      101.15      9.45 o
   6   2  20        1.65        3.71     11.86 o
   7   2  20        1.88       -0.42     17.21 o
  -7   3  20        3.92        4.81     10.77 o
  -6   3  20      178.78      189.63     10.91 o
  -5   3  20        0.84        4.95      6.80 o
  -4   3  20       31.99       30.53      6.30 o
  -3   3  20      160.16      183.64      6.21 o
  -2   3  20       62.36       75.14      5.97 o
  -1   3  20        2.62        2.58      4.99 o
   0   3  20       70.41       70.12      5.40 o
   1   3  20       46.98       54.06      7.34 o
   2   3  20        2.45        8.34      5.77 o
   3   3  20       85.07       97.35      6.74 o
   4   3  20      114.83      110.70      7.18 o
   5   3  20       25.02       24.06      7.86 o
   6   3  20        0.00       -8.36     11.93 o
  -7   4  20        5.14        7.19      9.10 o
  -6   4  20        7.05        1.18      7.45 o
  -5   4  20       21.27       27.21      6.82 o
  -4   4  20       34.09       36.35      6.47 o
  -3   4  20        1.61       -0.82      6.07 o
  -2   4  20        0.04        4.26      5.68 o
  -1   4  20       70.08       79.85      5.64 o
   0   4  20        9.14       12.63      5.40 o
   1   4  20      119.11      143.02      5.24 o
   2   4  20        1.68        6.17      5.84 o
   3   4  20       95.96      104.86      6.70 o
   4   4  20        1.85        3.11      6.81 o
   5   4  20       13.77       11.41      8.14 o
   6   4  20       24.77       12.15     10.43 o
  -7   5  20        0.26        2.39      8.89 o
  -6   5  20        1.53        2.67      7.80 o
  -5   5  20        0.02       -1.25      6.63 o
  -4   5  20        1.66       -4.78      6.36 o
  -3   5  20       23.65       26.92      5.99 o
  -2   5  20       30.32       31.69      5.78 o
  -1   5  20       80.29       89.43      6.10 o
   0   5  20       50.39       53.69      5.25 o
   1   5  20       20.89       17.01      5.27 o
   2   5  20       19.80       22.95      5.54 o
   3   5  20        2.10        1.95      6.50 o
   4   5  20        4.83        5.37      7.69 o
   5   5  20        1.69        2.14      8.73 o
   6   5  20        2.49        2.85     10.39 o
  -7   6  20       12.81        1.57      8.93 o
  -6   6  20        0.02        0.87      7.80 o
  -5   6  20        0.02        2.58      7.17 o
  -4   6  20       27.01       32.74      6.86 o
  -3   6  20       22.59       30.00      6.46 o
  -2   6  20       55.77       58.27      6.08 o
  -1   6  20       17.10       17.73      5.88 o
   0   6  20        0.13       -1.48      5.20 o
   1   6  20       20.74       26.03      5.39 o
   2   6  20        0.60        1.42      5.70 o
   3   6  20       23.89       33.81      5.64 o
   4   6  20        0.02       -0.71      7.66 o
   5   6  20        7.17        2.02      8.99 o
   6   6  20        3.35        3.85     13.06 o
  -6   7  20       17.34       13.24      8.19 o
  -5   7  20       77.11       75.41      7.71 o
  -4   7  20       71.68       73.57      6.74 o
  -3   7  20       36.41       42.06      6.50 o
  -2   7  20      167.38      192.68      6.43 o
  -1   7  20       70.01       83.16      5.85 o
   0   7  20       24.41       27.22      5.41 o
   1   7  20       62.29       68.85      5.69 o
   2   7  20       79.05       87.47      6.19 o
   3   7  20        1.18        4.39      6.27 o
   4   7  20       13.70        8.60      7.89 o
   5   7  20       35.02       30.73      8.22 o
  -6   8  20       44.81       33.86      8.35 o
  -5   8  20       77.22       76.88      8.26 o
  -4   8  20        1.07       -1.28      6.94 o
  -3   8  20        0.06        1.05      6.96 o
  -2   8  20        1.78        1.84      6.40 o
  -1   8  20       10.24        5.47      5.95 o
   0   8  20        3.70        2.20      5.58 o
   1   8  20        4.79        5.61      5.93 o
   2   8  20        9.55       11.18      6.02 o
   3   8  20       71.53       67.20      6.38 o
   4   8  20       69.14       60.17      7.37 o
   5   8  20        4.25        0.64      8.38 o
  -5   9  20        0.01        4.22      8.35 o
  -4   9  20        7.51        8.72      6.54 o
  -3   9  20        0.47        1.61      6.33 o
  -2   9  20       14.69        8.04      6.72 o
  -1   9  20       11.78       10.84      6.17 o
   0   9  20       17.80       16.04      6.14 o
   1   9  20        0.10        0.84      6.50 o
   2   9  20       12.75       15.41      5.81 o
   3   9  20        4.00        5.85      6.85 o
   4   9  20        6.80        5.00      7.97 o
   5   9  20        9.53        4.80     10.74 o
  -5  10  20        0.00       -0.71      8.93 o
  -4  10  20        1.25        0.15      7.79 o
  -3  10  20       10.15        6.65      7.76 o
  -2  10  20        0.05       -4.14      7.19 o
  -1  10  20       13.08       13.00      6.82 o
   0  10  20       29.54       30.52      6.44 o
   1  10  20       52.26       49.54      6.61 o
   2  10  20        6.89        4.60      6.59 o
   3  10  20       11.39       12.53      7.37 o
   4  10  20        2.42        1.10      7.92 o
  -4  11  20        0.06       -1.82      7.65 o
  -3  11  20        3.83       -1.95      8.35 o
  -2  11  20       10.30       10.28      7.28 o
  -1  11  20       30.03       17.75      7.11 o
   0  11  20       38.32       33.58      6.93 o
   1  11  20       21.46       14.45      6.84 o
   2  11  20        6.82        4.62      7.33 o
   3  11  20        0.00        0.41      7.29 o
  -3  12  20        0.92       -0.86     12.17 o
  -2  12  20       27.22       12.40      7.86 o
  -1  12  20       11.93        4.50      7.59 o
   0  12  20       11.17        4.44      7.14 o
   1  12  20        0.00        4.66      7.61 o
   2  12  20        4.94        3.25      8.64 o
  -7   0  21       19.88        7.45     15.89 o
  -5   0  21        5.98        2.76     13.00 o
  -3   0  21        0.36       -5.81      8.26 o
  -1   0  21       25.97       28.64      7.80 o
   1   0  21        0.86        3.24      9.77 o
   3   0  21        2.13        9.69     14.71 o
   5   0  21       25.59       30.13     17.94 o
  -7   1  21        7.62       10.21     11.26 o
  -6   1  21        3.12        1.00     10.01 o
  -5   1  21       10.98        6.82      9.20 o
  -4   1  21       35.97       40.91      7.08 o
  -3   1  21       23.44       26.84      6.77 o
  -2   1  21       41.44       41.68      6.70 o
  -1   1  21        2.03        5.38      6.40 o
   0   1  21        7.60       12.65      6.50 o
   1   1  21        2.71        4.98      6.51 o
   2   1  21      137.20      147.11      8.89 o
   3   1  21        0.13        3.21      7.47 o
   4   1  21        1.80        3.46      9.38 o
   5   1  21       74.99       74.36     12.96 o
   6   1  21        6.08        3.88     20.19 o
  -7   2  21       20.96       11.35     11.32 o
  -6   2  21       69.03       51.40     13.97 o
  -5   2  21       26.37       27.05      7.51 o
  -4   2  21       48.55       54.79      7.29 o
  -3   2  21        5.03        4.62      6.87 o
  -2   2  21       18.57       29.67      6.73 o
  -1   2  21       30.91       30.89      6.44 o
   0   2  21       75.15       92.75      6.67 o
   1   2  21       18.14       19.15      6.58 o
   2   2  21       13.76       15.88      6.93 o
   3   2  21       95.07      108.04      7.41 o
   4   2  21       56.98       63.53      8.34 o
   5   2  21       15.93       11.87     13.71 o
   6   2  21       16.93        8.82     18.31 o
  -7   3  21        0.05        6.76     11.60 o
  -6   3  21        1.29        1.43      8.27 o
  -5   3  21      135.89      132.65      6.91 o
  -4   3  21      125.36      150.74      6.83 o
  -3   3  21      161.64      200.53      6.29 o
  -2   3  21       15.81       22.41      6.09 o
  -1   3  21       16.89       15.71      5.60 o
   0   3  21        0.57        2.15      6.64 o
   1   3  21       76.10       85.50      7.18 o
   2   3  21       32.63       47.34      7.55 o
   3   3  21        0.47        0.49      6.85 o
   4   3  21      133.94      138.81      7.72 o
   5   3  21       20.44       17.02      7.61 o
   6   3  21       35.74       32.20     12.67 o
  -7   4  21        3.73       -6.70     12.02 o
  -6   4  21       16.61       13.94      8.02 o
  -5   4  21       49.89       47.12      7.22 o
  -4   4  21       63.96       72.85      6.85 o
  -3   4  21      127.34      138.80      6.59 o
  -2   4  21       28.93       35.05      6.04 o
  -1   4  21      299.51      370.45     13.77 o
   0   4  21        2.68        2.32      5.76 o
   1   4  21        8.07       15.11      6.04 o
   2   4  21      133.18      131.07      6.49 o
   3   4  21        6.98        6.56      6.65 o
   4   4  21       82.01       85.14      7.75 o
   5   4  21        4.93        4.43      9.13 o
   6   4  21        2.56        6.59     13.81 o
  -7   5  21        0.83        1.67      9.26 o
  -6   5  21        0.36        0.39      8.20 o
  -5   5  21        1.04        5.31      7.61 o
  -4   5  21       26.28       32.24      6.95 o
  -3   5  21      217.38      260.09      6.98 o
  -2   5  21       10.19       21.96      6.44 o
  -1   5  21       86.80       85.48      6.18 o
   0   5  21       23.34       22.55      5.95 o
   1   5  21      123.34      145.09      5.88 o
   2   5  21        9.29       11.23      5.64 o
   3   5  21        3.87        9.02      7.64 o
   4   5  21        0.08        0.97      8.20 o
   5   5  21        0.37        1.57      7.94 o
   6   5  21       17.87        6.04      9.89 o
  -6   6  21        9.56        3.58      8.27 o
  -5   6  21       26.02       19.30      7.56 o
  -4   6  21        8.43        7.58      6.93 o
  -3   6  21        4.02        1.14      6.49 o
  -2   6  21      229.51      252.52      6.67 o
  -1   6  21      252.76      293.99      7.84 o
   0   6  21       91.81      109.81      5.81 o
   1   6  21      115.15      122.13      5.80 o
   2   6  21       36.96       36.50      5.99 o
   3   6  21       16.86       16.11      6.89 o
   4   6  21        6.27        9.33      8.04 o
   5   6  21        0.07        2.62      9.46 o
  -6   7  21        4.90        1.99      8.65 o
  -5   7  21        0.01       -1.17      8.00 o
  -4   7  21       84.99       85.60      7.31 o
  -3   7  21       55.52       64.74      6.91 o
  -2   7  21       36.44       43.07      6.64 o
  -1   7  21        0.06       -1.64      6.63 o
   0   7  21       28.28       28.84      5.82 o
   1   7  21       84.47       97.24      6.37 o
   2   7  21        3.77        3.57      6.07 o
   3   7  21       23.68       19.74      6.63 o
   4   7  21        2.46        2.19      8.40 o
   5   7  21       37.66       15.65      8.37 o
  -5   8  21        0.00        0.82      8.33 o
  -4   8  21       24.00       20.33      7.81 o
  -3   8  21       31.65       25.37      7.13 o
  -2   8  21        6.82        6.55      6.81 o
  -1   8  21        3.75        6.54      6.21 o
   0   8  21        4.59        3.40      6.15 o
   1   8  21       19.84       23.20      6.10 o
   2   8  21       25.15       23.41      6.52 o
   3   8  21      137.32      121.87      7.17 o
   4   8  21       31.32       16.79      8.11 o
  -5   9  21        2.63        0.03      8.85 o
  -4   9  21       97.66       91.88      9.01 o
  -3   9  21        8.92        6.47      7.48 o
  -2   9  21       15.26       12.54      7.23 o
  -1   9  21        1.09       -0.29      6.68 o
   0   9  21        7.67        7.63      6.69 o
   1   9  21       27.57       25.69      6.39 o
   2   9  21       45.30       46.44      6.68 o
   3   9  21       32.23       22.69      7.34 o
   4   9  21       21.47       15.26      8.27 o
  -4  10  21        5.40        3.98      8.28 o
  -3  10  21        5.43        7.64      8.19 o
  -2  10  21       30.09       30.25      7.97 o
  -1  10  21        8.60        6.11      6.93 o
   0  10  21       22.46       24.01      6.71 o
   1  10  21        1.45        3.47      6.75 o
   2  10  21       11.78        9.89      7.11 o
   3  10  21        7.20       -2.20      7.83 o
  -3  11  21        6.45        7.07      8.45 o
  -2  11  21        1.06       -2.10      7.55 o
  -1  11  21       13.19       10.06      7.38 o
   0  11  21        8.63        6.41      7.45 o
   1  11  21        6.08        6.33      7.38 o
   2  11  21        2.79       -0.13      7.60 o
  -1  12  21        6.77        0.76     10.65 o
   0  12  21       45.84       25.25      6.22 o
  -6   0  22       33.56       38.05     15.13 o
  -4   0  22       49.04       38.62     13.20 o
  -2   0  22      178.74      184.00     11.08 o
   0   0  22       10.73       15.38      8.46 o
   2   0  22       83.53       90.34     15.52 o
   4   0  22        0.84       -4.19     17.40 o
   6   0  22        2.56       -1.80     27.97 o
  -7   1  22        1.11       -0.04     13.23 o
  -6   1  22        2.32        8.99      8.72 o
  -5   1  22        8.09        3.75      9.72 o
  -4   1  22        3.46        0.40      7.51 o
  -3   1  22        6.15        7.95      7.02 o
  -2   1  22       31.47       32.43      7.04 o
  -1   1  22       44.09       49.81      6.63 o
   0   1  22       20.03       19.01      6.89 o
   1   1  22        9.83       13.96      7.05 o
   2   1  22        2.58        4.99      7.65 o
   3   1  22       63.76       67.04      7.86 o
   4   1  22       14.98       12.19     10.89 o
   5   1  22       53.16       55.36     13.78 o
   6   1  22       11.50        1.81     21.71 o
  -7   2  22       25.13       20.41     12.10 o
  -6   2  22       66.38       54.41     11.01 o
  -5   2  22       12.99       11.66      8.00 o
  -4   2  22       20.18       23.33      7.60 o
  -3   2  22       17.55       11.30      7.22 o
  -2   2  22        1.87        1.06      6.97 o
  -1   2  22        0.14        0.30      6.61 o
   0   2  22        0.09       -1.11      6.95 o
   1   2  22       15.38       17.12      7.00 o
   2   2  22       26.27       27.29      7.78 o
   3   2  22       22.78       33.01      8.30 o
   4   2  22       36.39       38.05      8.82 o
   5   2  22        3.79        2.81     14.44 o
   6   2  22       87.32       33.08     25.16 o
  -6   3  22       31.34       32.71     11.06 o
  -5   3  22        0.98        1.88      8.16 o
  -4   3  22       84.96       97.81      7.87 o
  -3   3  22        0.22       -2.47      7.29 o
  -2   3  22        0.91        4.75      7.06 o
  -1   3  22       32.58       35.35      6.79 o
   0   3  22       14.02       14.05      6.97 o
   1   3  22       50.37       65.88      7.66 o
   2   3  22       10.06       14.44      7.80 o
   3   3  22        4.34        3.44      8.43 o
   4   3  22       44.48       39.23      7.94 o
   5   3  22        5.95        0.24     10.39 o
  -6   4  22        1.70        1.48      9.05 o
  -5   4  22       31.21       28.05      7.60 o
  -4   4  22        2.57       -2.24      7.19 o
  -3   4  22      105.70      111.65      6.63 o
  -2   4  22      165.58      204.04      6.61 o
  -1   4  22       14.23       14.89      6.46 o
   0   4  22        0.84        2.45      6.50 o
   1   4  22        0.70        0.08      7.29 o
   2   4  22      354.83      395.63      8.90 o
   3   4  22        8.56       12.59      6.93 o
   4   4  22       24.62       22.48      8.18 o
   5   4  22        2.65       -1.45      8.90 o
  -6   5  22        8.94        7.04      8.69 o
  -5   5  22        8.08        3.75      7.71 o
  -4   5  22        0.00        2.31      7.38 o
  -3   5  22        1.36        3.99      6.71 o
  -2   5  22        0.06        8.12      6.38 o
  -1   5  22       99.93      114.69      6.78 o
   0   5  22      821.14      945.03     37.58 o
   1   5  22       79.89       88.80      6.54 o
   2   5  22       17.24       18.31      7.03 o
   3   5  22        0.06        1.27      7.36 o
   4   5  22       18.33       19.13      8.42 o
   5   5  22        0.01       -4.27      9.94 o
  -6   6  22       15.12        8.70      9.15 o
  -5   6  22        6.90        3.12      8.32 o
  -4   6  22        7.50        9.35      7.64 o
  -3   6  22       10.75        8.89      7.24 o
  -2   6  22      101.13      111.60      6.84 o
  -1   6  22      100.16      112.58      9.30 o
   0   6  22        6.67        0.22      6.56 o
   1   6  22       92.37       94.96      6.09 o
   2   6  22      260.77      292.06     14.83 o
   3   6  22       42.38       40.35      7.78 o
   4   6  22       12.38        7.14      8.58 o
   5   6  22        1.97        6.25     10.10 o
  -5   7  22        1.34       -0.65      8.55 o
  -4   7  22       96.47       86.80      7.95 o
  -3   7  22        6.90        9.40      7.20 o
  -2   7  22        3.43        3.63      6.86 o
  -1   7  22        3.04        3.50      6.71 o
   0   7  22       15.71       12.15      6.54 o
   1   7  22       59.81       66.47      6.53 o
   2   7  22        0.18        4.55      6.52 o
   3   7  22       15.56       12.22      7.62 o
   4   7  22       32.68       16.47      8.65 o
  -5   8  22       18.11        9.77      7.94 o
  -4   8  22       33.37       18.03      9.82 o
  -3   8  22        1.96        4.32      7.54 o
  -2   8  22       49.02       51.11      7.39 o
  -1   8  22        0.00        4.18      7.08 o
   0   8  22        0.26       -0.95      6.36 o
   1   8  22        6.95        5.50      6.48 o
   2   8  22        3.47        0.69      6.72 o
   3   8  22       11.37        7.03      7.62 o
   4   8  22        2.49       -0.61      9.15 o
  -4   9  22        4.19        4.23      8.35 o
  -3   9  22        2.57        6.12      7.92 o
  -2   9  22       28.83       18.35      7.69 o
  -1   9  22        1.53        0.23      7.45 o
   0   9  22        3.05       -3.61      6.26 o
   1   9  22        1.62        0.21      7.08 o
   2   9  22        9.73        7.55      7.41 o
   3   9  22       13.68        6.30      7.59 o
  -3  10  22       41.14       11.78      8.81 o
  -2  10  22       35.58       15.93      8.15 o
  -1  10  22        0.00        1.04      7.33 o
   0  10  22        1.02        0.99      7.36 o
   1  10  22        0.01       -0.71      7.85 o
   2  10  22       24.27       16.20      8.02 o
  -2  11  22        3.58        1.60      8.85 o
  -1  11  22       59.54       20.15      7.28 o
   0  11  22        9.77        3.07      7.26 o
   1  11  22        0.14       -1.14      8.77 o
  -5   0  23       11.37       10.26     14.69 o
  -3   0  23      166.71      202.56     13.80 o
  -1   0  23      449.73      512.56     13.67 o
   1   0  23      330.20      365.91     13.78 o
   3   0  23       25.01       23.75     14.27 o
   5   0  23       35.51       26.93     20.16 o
  -6   1  23       27.54       13.76     11.58 o
  -5   1  23       43.62       36.40     10.50 o
  -4   1  23        4.95       -0.25      9.73 o
  -3   1  23      200.99      235.05     11.02 o
  -2   1  23        3.71        2.56      7.24 o
  -1   1  23       28.76       28.59      7.01 o
   0   1  23        0.37       -0.59      7.21 o
   1   1  23      175.82      210.01     15.14 o
   2   1  23        9.10        9.87      7.78 o
   3   1  23        8.73        7.00     10.95 o
   4   1  23        1.04        4.53     11.56 o
   5   1  23        6.09        6.07     14.47 o
  -6   2  23       16.10       18.47     11.61 o
  -5   2  23      194.91      212.39     13.03 o
  -4   2  23       86.40       90.21      8.18 o
  -3   2  23       52.86       49.34      7.75 o
  -2   2  23       34.98       39.44      7.43 o
  -1   2  23      147.20      172.26     13.58 o
   0   2  23       42.70       50.82      7.73 o
   1   2  23       18.99       17.98      7.95 o
   2   2  23        1.42       -1.09      8.83 o
   3   2  23        0.02       -0.88      8.64 o
   4   2  23        1.33       -1.46     11.99 o
   5   2  23        1.49       -1.55     15.72 o
  -6   3  23       40.60       22.32     11.91 o
  -5   3  23       40.29       43.67      8.84 o
  -4   3  23       74.55       90.01      8.75 o
  -3   3  23      159.22      179.21      8.15 o
  -2   3  23        0.13       -2.01      7.55 o
  -1   3  23       20.40       10.40      7.27 o
   0   3  23       18.70       10.99      7.93 o
   1   3  23        0.57        1.09      8.07 o
   2   3  23       13.53       11.98      7.97 o
   3   3  23        0.25        0.04      8.32 o
   4   3  23       80.85       80.58     13.03 o
   5   3  23       11.28        5.36     16.23 o
  -6   4  23        7.37        4.43      9.83 o
  -5   4  23        0.31        0.72      8.89 o
  -4   4  23        3.06        3.76      7.58 o
  -3   4  23       28.39       30.54      7.31 o
  -2   4  23       79.95       93.33      6.73 o
  -1   4  23        1.93       -1.00      6.49 o
   0   4  23        8.71        8.26      7.56 o
   1   4  23        2.47        3.58      7.75 o
   2   4  23       54.05       61.36      8.63 o
   3   4  23        5.84        9.12      9.05 o
   4   4  23       28.45       16.72      8.77 o
   5   4  23       22.16        6.80      8.75 o
  -5   5  23       77.59       68.35      8.43 o
  -4   5  23        6.46        0.44      7.84 o
  -3   5  23       59.97       69.15      8.61 o
  -2   5  23       70.70       81.33      6.97 o
  -1   5  23        0.02       -2.01      6.83 o
   0   5  23        0.46       -1.22      6.92 o
   1   5  23       36.75       40.76      8.02 o
   2   5  23       15.93       14.98      7.10 o
   3   5  23       30.19       28.60      7.70 o
   4   5  23       10.51        5.96      8.50 o
  -5   6  23        0.39        1.52      8.79 o
  -4   6  23       21.07       11.04      8.07 o
  -3   6  23       66.28       61.93      7.75 o
  -2   6  23       14.58       19.52      7.44 o
  -1   6  23        5.81        5.52      7.11 o
   0   6  23        1.88        3.16      7.60 o
   1   6  23       40.15       40.41      7.15 o
   2   6  23        5.29        5.65      7.36 o
   3   6  23        4.76        9.04      8.27 o
   4   6  23        0.11        2.44      8.80 o
  -5   7  23       18.06        0.08     12.37 o
  -4   7  23        7.51       14.09      8.09 o
  -3   7  23       55.61       30.97      8.02 o
  -2   7  23       52.08       44.18      7.53 o
  -1   7  23       18.75       17.78      7.10 o
   0   7  23        0.67       -2.44      7.05 o
   1   7  23        3.35        1.51      7.11 o
   2   7  23       23.72        9.57      7.13 o
   3   7  23       50.58       43.98      8.64 o
  -4   8  23      166.34      125.30     30.32 o
  -3   8  23       19.02        8.65      8.04 o
  -2   8  23        0.47        3.25      7.99 o
  -1   8  23       48.99       39.22      7.59 o
   0   8  23        1.88        1.65      7.58 o
   1   8  23        0.03       -0.55      7.14 o
   2   8  23       13.79       10.25      7.22 o
   3   8  23        2.57        5.92      8.58 o
  -3   9  23       49.37       27.12      9.32 o
  -2   9  23       36.07       20.71      8.31 o
  -1   9  23        5.56       -1.28      7.93 o
   0   9  23       22.65       11.87      7.49 o
   1   9  23       31.96       19.50      7.55 o
   2   9  23       23.14       19.65      7.68 o
  -1  10  23      122.95       82.96     18.17 o
   0  10  23       90.86       64.79     10.91 o
  -6   0  24        1.07       -4.35     12.21 o
  -4   0  24        0.04       12.45     14.66 o
  -2   0  24       41.68       37.03     13.23 o
   0   0  24        6.80       10.44     16.04 o
   2   0  24      229.96      263.30     15.34 o
   4   0  24       32.92       28.62     16.38 o
  -6   1  24        0.09       -0.63     12.29 o
  -5   1  24       44.99       34.30     21.59 o
  -4   1  24        9.30        7.09     10.49 o
  -3   1  24      346.29      386.86     10.77 o
  -2   1  24        8.83        8.49      7.69 o
  -1   1  24       35.02       31.06      7.76 o
   0   1  24        7.48       12.80      7.59 o
   1   1  24      289.23      301.62     16.10 o
   2   1  24       21.41       26.86     10.18 o
   3   1  24       31.96       32.55     11.84 o
   4   1  24       15.42        9.49     14.14 o
  -5   2  24       80.29       65.02     33.18 o
  -4   2  24        1.33        0.79      8.65 o
  -3   2  24        1.43        3.04      8.42 o
  -2   2  24        3.99        4.79      7.72 o
  -1   2  24       23.25       14.05      7.78 o
   0   2  24       77.78       83.51      8.72 o
   1   2  24       20.15       20.68      7.93 o
   2   2  24       52.79       53.29      8.94 o
   3   2  24      447.19      436.95     36.73 o
   4   2  24        0.74        0.60     12.93 o
  -5   3  24        1.52        2.99      9.79 o
  -4   3  24       54.88       46.56      8.91 o
  -3   3  24        0.00       -0.70      7.18 o
  -2   3  24        4.96        3.72      7.80 o
  -1   3  24       38.51       53.15      8.01 o
   0   3  24      104.33      109.19      8.48 o
   1   3  24       22.63       24.82      8.61 o
   2   3  24       85.47       93.41      8.77 o
   3   3  24       13.46       13.30      9.45 o
   4   3  24       13.26        6.05     10.51 o
  -5   4  24       91.25       74.61      9.67 o
  -4   4  24        1.73        4.33      9.04 o
  -3   4  24       28.88       30.05      8.54 o
  -2   4  24       25.78       33.93      8.01 o
  -1   4  24       95.20       98.35      8.22 o
   0   4  24       32.58       25.70      7.98 o
   1   4  24        1.06       -1.30      8.53 o
   2   4  24       15.91       21.01      9.77 o
   3   4  24        3.16        4.09     10.40 o
   4   4  24       21.20        4.33     10.68 o
  -5   5  24       20.78        1.60      8.47 o
  -4   5  24        9.00        0.39      8.37 o
  -3   5  24        0.31        2.79      7.92 o
  -2   5  24        1.59        0.56      6.50 o
  -1   5  24        0.01        3.57      7.09 o
   0   5  24        7.11        6.01      8.68 o
   1   5  24        1.96        2.82      8.83 o
   2   5  24        0.92        0.21      9.32 o
   3   5  24        4.20        0.51      9.49 o
   4   5  24       16.50       -3.59     12.66 o
  -4   6  24       15.57       14.10      8.48 o
  -3   6  24        0.00       -4.01      7.83 o
  -2   6  24        9.77        4.22      7.82 o
  -1   6  24       74.68       83.22      7.92 o
   0   6  24       16.85        9.44      7.40 o
   1   6  24        4.58        2.47      8.81 o
   2   6  24       22.77       24.64     10.50 o
   3   6  24        2.10        2.92      8.42 o
  -4   7  24        0.99       -2.47     12.24 o
  -3   7  24       10.80        2.57      8.21 o
  -2   7  24        3.95        4.40      7.90 o
  -1   7  24        1.34        1.74      7.99 o
   0   7  24       25.06       17.46      7.71 o
   1   7  24      108.53       91.13      9.19 o
   2   7  24        1.52        0.74      8.20 o
   3   7  24        0.61        2.63     12.37 o
  -3   8  24       76.97       36.68     22.54 o
  -2   8  24        0.11       -0.44      8.59 o
  -1   8  24       54.79       31.72      8.13 o
   0   8  24       22.17        6.63      8.56 o
   1   8  24        0.04       -0.31      7.76 o
   2   8  24        3.80        1.90     12.27 o
  -1   9  24       28.67        3.65      8.94 o
   0   9  24       32.54       10.11      7.13 o
  -5   0  25        2.41        3.80     17.03 o
  -3   0  25      236.41      235.85     16.07 o
  -1   0  25     2564.19     2905.46     21.62 o
   1   0  25      296.15      316.89     15.83 o
   3   0  25        4.66        7.87     19.84 o
  -5   1  25       62.17       42.99     12.23 o
  -4   1  25       20.18       14.28     11.28 o
  -3   1  25      468.42      499.90     19.86 o
  -2   1  25        0.26       -2.03      9.84 o
  -1   1  25      262.00      269.34     22.25 o
   0   1  25      105.94      115.22     12.71 o
   1   1  25      530.80      592.08     11.66 o
   2   1  25       19.10       12.18     10.85 o
   3   1  25      103.08       85.72     11.86 o
   4   1  25       90.05       62.71     18.36 o
  -5   2  25      409.22       70.24     13.15 o
  -4   2  25        0.63        2.87     11.31 o
  -3   2  25       79.91       68.47      9.04 o
  -2   2  25      184.73      207.09     20.55 o
  -1   2  25        3.98        4.06      8.66 o
   0   2  25        9.80        7.76      8.29 o
   1   2  25       74.39       67.64      8.74 o
   2   2  25       14.59       17.92      8.91 o
   3   2  25      414.75      381.52     34.64 o
  -4   3  25      128.64       60.93     24.81 o
  -3   3  25       30.74        5.45     10.49 o
  -2   3  25       14.51       10.56      8.33 o
  -1   3  25        0.50        1.53      8.37 o
   0   3  25        3.17        6.11      8.36 o
   1   3  25        3.58        5.81      9.17 o
   2   3  25        2.45        1.51      9.03 o
   3   3  25       15.79       10.16     11.06 o
  -4   4  25        0.95        4.20      8.44 o
  -3   4  25        9.27        9.51      9.03 o
  -2   4  25        6.71        5.61      8.67 o
  -1   4  25       21.21        7.95      8.62 o
   0   4  25        6.66        5.45      8.79 o
   1   4  25        2.63        3.80      8.75 o
   2   4  25       46.97       31.47      9.88 o
   3   4  25       40.72       24.78     10.63 o
  -4   5  25        0.05        2.07      7.11 o
  -3   5  25        0.20        1.51      9.34 o
  -2   5  25        7.07       10.17      8.87 o
  -1   5  25        1.55        4.40      8.92 o
   0   5  25       19.26       14.70      9.52 o
   1   5  25       79.53       77.81     10.57 o
   2   5  25        0.25        3.00      9.70 o
  -3   6  25       30.87       19.76      8.49 o
  -2   6  25       11.75       11.63      8.43 o
  -1   6  25        6.58        6.71      8.04 o
   0   6  25        7.91        5.04      9.23 o
   1   6  25       11.72        2.76      9.35 o
   2   6  25        0.04        2.05     10.63 o
  -2   7  25        4.13        2.74      7.55 o
  -1   7  25        5.98        5.12      8.30 o
   0   7  25        5.71        3.06      8.43 o
   1   7  25        0.74       -1.43      9.94 o
  -4   0  26       25.90       25.34     17.32 o
  -2   0  26      265.18      234.94     16.67 o
   0   0  26       45.50       44.48     15.63 o
   2   0  26      342.75      305.20     18.13 o
  -4   1  26       55.41       37.65     12.35 o
  -3   1  26      103.94       94.01     11.56 o
  -2   1  26       46.30       36.77     11.18 o
  -1   1  26        3.12        0.59     10.63 o
   0   1  26      425.32      454.67     25.85 o
   1   1  26      377.45      390.31     41.29 o
   2   1  26        5.03        7.39     12.80 o
   3   1  26       37.24       19.25     18.02 o
  -3   2  26      149.65      137.70     64.57 o
  -2   2  26      154.66      121.17     14.10 o
  -1   2  26       58.43       65.35      9.09 o
   0   2  26       19.15        7.69      8.98 o
   1   2  26      180.38      138.66     18.59 o
   2   2  26       94.35       94.91     12.03 o
  -3   3  26       82.29       26.64     11.14 o
  -2   3  26       10.64        8.56      7.82 o
  -1   3  26        0.63        0.40      7.79 o
   0   3  26       16.21       -2.43      9.16 o
   1   3  26        2.48        0.92      9.40 o
   2   3  26        3.60        2.62      9.65 o
  -3   4  26       13.20        2.42      9.78 o
  -2   4  26        0.29        1.37      9.22 o
  -1   4  26        0.84        3.66      9.27 o
   0   4  26        0.01       -5.94      9.75 o
   1   4  26        3.60       -1.24     10.31 o
   2   4  26        3.66       -5.33     12.39 o
  -2   5  26       11.34        5.38      9.60 o
  -1   5  26       12.52       11.84      9.61 o
   0   5  26        2.05        2.07      9.59 o
   1   5  26        0.01        4.49      9.96 o
  -1   6  26        3.08        1.90     12.19 o
   0   6  26        4.69       -1.20     12.21 o
  -1   0  27        9.19       12.11     16.46 o
   1   0  27        7.22        7.50     17.03 o
  -2   1  27        9.64        3.63      9.64 o
  -1   1  27      105.36      109.08     12.03 o
   0   1  27       18.50       12.96     11.81 o
   1   1  27        4.68       -1.25     12.18 o
  -2   2  27        9.83        2.36      8.50 o
  -1   2  27        7.59        9.81     11.84 o
   0   2  27        1.29        2.51     13.16 o
   1   2  27      104.28       33.47     13.07 o
  -2   3  27       42.49       18.53      8.81 o
  -1   3  27       63.09        8.94     15.67 o
   0   3  27       27.08        7.99      7.77 o
 
